# Supplementary material for: Triterpenoid and Steroidal Saponins Differentially Influence Soil Bacterial Genera
Source: Plants (Basel). 2021 Oct 15;10(10):2189. doi: 10.3390/plants10102189 (PMC8538258; doi:10.3390/plants10102189)
Supplement: Supplementary file 1 [file plants-10-02189-s001.zip › Table S1.xlsx]

## Sheet: Table S1
Table S1. Sequencing depth for each sample analyzed to assess the bacterial communities.
SampleID	Sample_Information	Chemical	Concentration	Seq_Depth
control-2-1	solanine;dioscin-0 nmol/g soil-1	solanine:dioscin	Control	19105
control-2-2	solanine;dioscin-0 nmol/g soil-2	solanine:dioscin	Control	31917
control-2-3	solanine;dioscin-0 nmol/g soil-3	solanine:dioscin	Control	27420
control-2-4	solanine;dioscin-0 nmol/g soil-4	solanine:dioscin	Control	25345
solanine-L1	solanine-10 nmol/g soil-1	solanine	Low	19687
solanine-L2	solanine-10 nmol/g soil-2	solanine	Low	25467
solanine-L3	solanine-10 nmol/g soil-3	solanine	Low	28809
solanine-L4	solanine-10 nmol/g soil-4	solanine	Low	19120
solanine-M1	solanine-50 nmol/g soil-1	solanine	Middle	21592
solanine-M2	solanine-50 nmol/g soil-2	solanine	Middle	28833
solanine-M3	solanine-50 nmol/g soil-3	solanine	Middle	25882
solanine-M4	solanine-50 nmol/g soil-4	solanine	Middle	26360
solanine-H1	solanine-250 nmol/g soil-1	solanine	High	28906
solanine-H2	solanine-250 nmol/g soil-2	solanine	High	32798
solanine-H3	solanine-250 nmol/g soil-3	solanine	High	29162
solanine-H4	solanine-250 nmol/g soil-4	solanine	High	36897
dioscin-L1	dioscin-10 nmol/g soil-1	dioscin	Low	26716
dioscin-L2	dioscin-10 nmol/g soil-2	dioscin	Low	31086
dioscin-L3	dioscin-10 nmol/g soil-3	dioscin	Low	34157
dioscin-L4	dioscin-10 nmol/g soil-4	dioscin	Low	29008
dioscin-M1	dioscin-50 nmol/g soil-1	dioscin	Middle	33194
dioscin-M2	dioscin-50 nmol/g soil-2	dioscin	Middle	24651
dioscin-M3	dioscin-50 nmol/g soil-3	dioscin	Middle	26391
dioscin-M4	dioscin-50 nmol/g soil-4	dioscin	Middle	21793
dioscin-H1	dioscin-250 nmol/g soil-1	dioscin	High	31914
dioscin-H2	dioscin-250 nmol/g soil-2	dioscin	High	33602
dioscin-H3	dioscin-250 nmol/g soil-3	dioscin	High	25482
dioscin-H4	dioscin-250 nmol/g soil-4	dioscin	High	25407
control-1-1	soyasaponin-0 nmol/g soil-1	soyasaponin	Control	24322
control-1-2	soyasaponin-0 nmol/g soil-2	soyasaponin	Control	23041
control-1-3	soyasaponin-0 nmol/g soil-3	soyasaponin	Control	26008
control-1-4	soyasaponin-0 nmol/g soil-4	soyasaponin	Control	25019
Gm-saponin-L1	soyasaponin-10 nmol/g soil-1	soyasaponin	Low	22771
Gm-saponin-L2	soyasaponin-10 nmol/g soil-2	soyasaponin	Low	31097
Gm-saponin-L3	soyasaponin-10 nmol/g soil-3	soyasaponin	Low	27904
Gm-saponin-L4	soyasaponin-10 nmol/g soil-4	soyasaponin	Low	30292
Gm-saponin-M1	soyasaponin-50 nmol/g soil-1	soyasaponin	Middle	27135
Gm-saponin-M2	soyasaponin-50 nmol/g soil-2	soyasaponin	Middle	25080
Gm-saponin-M3	soyasaponin-50 nmol/g soil-3	soyasaponin	Middle	37476
Gm-saponin-M4	soyasaponin-50 nmol/g soil-4	soyasaponin	Middle	30071
Gm-saponin-H1	soyasaponin-250 nmol/g soil-1	soyasaponin	High	20241
Gm-saponin-H2	soyasaponin-250 nmol/g soil-2	soyasaponin	High	26872
Gm-saponin-H3	soyasaponin-250 nmol/g soil-3	soyasaponin	High	22786
Gm-saponin-H4	soyasaponin-250 nmol/g soil-4	soyasaponin	High	26603
control-3-1	glycyrrhizin-0 nmol/g soil-1	glycyrrhizin	Control	52433
control-3-2	glycyrrhizin-0 nmol/g soil-2	glycyrrhizin	Control	55654
control-3-3	glycyrrhizin-0 nmol/g soil-3	glycyrrhizin	Control	52983
control-3-4	glycyrrhizin-0 nmol/g soil-4	glycyrrhizin	Control	53788
glycyrrhizin-L1	glycyrrhizin-10 nmol/g soil-1	glycyrrhizin	Low	50477
glycyrrhizin-L2	glycyrrhizin-10 nmol/g soil-2	glycyrrhizin	Low	43278
glycyrrhizin-L3	glycyrrhizin-10 nmol/g soil-3	glycyrrhizin	Low	65734
glycyrrhizin-L4	glycyrrhizin-10 nmol/g soil-4	glycyrrhizin	Low	43353
glycyrrhizin-M1	glycyrrhizin-50 nmol/g soil-1	glycyrrhizin	Middle	43244
glycyrrhizin-M2	glycyrrhizin-50 nmol/g soil-2	glycyrrhizin	Middle	44499
glycyrrhizin-M3	glycyrrhizin-50 nmol/g soil-3	glycyrrhizin	Middle	54619
glycyrrhizin-M4	glycyrrhizin-50 nmol/g soil-4	glycyrrhizin	Middle	62838
glycyrrhizin-H1	glycyrrhizin-250 nmol/g soil-1	glycyrrhizin	High	63079
glycyrrhizin-H2	glycyrrhizin-250 nmol/g soil-2	glycyrrhizin	High	55922
glycyrrhizin-H3	glycyrrhizin-250 nmol/g soil-3	glycyrrhizin	High	60035
glycyrrhizin-H4	glycyrrhizin-250 nmol/g soil-4	glycyrrhizin	High	54005
