# Supplementary material for: Triterpenoid and Steroidal Saponins Differentially Influence Soil Bacterial Genera
Source: Plants (Basel). 2021 Oct 15;10(10):2189. doi: 10.3390/plants10102189 (PMC8538258; doi:10.3390/plants10102189)
Supplement: Supplementary file 1 [file plants-10-02189-s001.zip › Table S2.xlsx]

## Sheet: Table S2
Table S2. Results of Permutational multivariate analysis of variance (PERMANOVA) in Figure S2. Asterisks indicate statistically significant differences (P < 0.05).
Figure S2
Solanine	R2	P-value
Level	0.227833	0.016*
Dioscin	R2	P-value
Level	0.26041	0.002*
Soyasaponin	R2	P-value
Level	0.265327	0.001*
Glycyrrhizin	R2	P-value
Level	0.22235	0.010*
