# Supplementary material for: Triterpenoid and Steroidal Saponins Differentially Influence Soil Bacterial Genera
Source: Plants (Basel). 2021 Oct 15;10(10):2189. doi: 10.3390/plants10102189 (PMC8538258; doi:10.3390/plants10102189)
Supplement: Supplementary file 1 [file plants-10-02189-s001.zip › Table S3.xlsx]

## Sheet: Table S3
Table S3. Significantly enriched or depleted bacterial families in the soils treated with the saponins, 250 nmol (high concentration) g soil-1 when compared with the control soil. Fold changes of the families with mean relative abundances of 0.1% or higher are listed. Significantly different families and the adjusted P values for multiple comparisons evaluated using LEfSe are shown. Ave, average;…
	solanine	High vs Control					dioscin	High vs Control					soyasaponin	High vs Control					glycyrrhizin	High vs Control
	Relative abundance			LEfSe			Relative abundance			LEfSe			Relative abundance			LEfSe			Relative abundance			LEfSe
Taxa	Ave_Control (%)	Ave_High (%)	Log2FC_solanine	Significantly higher in group	LDA score	Adjusted P value	Ave_Control (%)	Ave_High (%)	Log2FC_dioscin	Significantly higher in group	LDA score	Adjusted P value	Ave_Control (%)	Ave_High (%)	Log2FC_soyasaponin	Significantly higher in group	LDA score	Adjusted P value	Ave_Control (%)	Ave_High (%)	Log2FC_glycyrrhizin	Significantly higher in group	LDA score	Adjusted P value
D_0__Archaea_D_1__Thaumarchaeota_D_2__Nitrososphaeria_D_3__Nitrososphaerales_D_4__Nitrososphaeraceae	0.194975	0.089875	-1.1173	Control	3.17814	0.0433081	0.194975	0.06195	-1.65411	Control	3.09185	0.0209213	0.2116	0.088275	-1.26126	-	-	-	0.0837	0.0864	0.0458037	-	-	-
D_0__Bacteria____________	0.08855	0.0755	-0.230016	-	-	-	0.08855	0.066275	-0.418028	-	-	-	0.087425	0.2683	1.61773	-	-	-	0.078425	0.0605	-0.374378	-	-	-
D_0__Bacteria_D_1__Acidobacteria_D_2__Acidobacteriia_D_3__Solibacterales_D_4__Solibacteraceae..Subgroup.3.	0.80355	0.577175	-0.477379	-	-	-	0.80355	0.52515	-0.613658	Control	3.27842	0.0433081	0.638375	0.4471	-0.513807	Control	3.08018	0.0209213	0.63315	0.41905	-0.595425	Control	3.45907	0.0209213
D_0__Bacteria_D_1__Acidobacteria_D_2__Blastocatellia..Subgroup.4._D_3__Blastocatellales_D_4__Blastocatellaceae	1.40688	1.11308	-0.337943	-	-	-	1.40688	1.5552	0.144606	-	-	-	1.50422	2.2758	0.597353	High	3.61191	0.0433081	1.84682	1.3249	-0.479164	Control	3.62462	0.0209213
D_0__Bacteria_D_1__Acidobacteria_D_2__Blastocatellia..Subgroup.4._D_3__Pyrinomonadales_D_4__Pyrinomonadaceae	0.4028	0.237425	-0.762592	-	-	-	0.4028	0.260925	-0.626429	-	-	-	0.558675	0.296875	-0.912154	Control	3.17676	0.0209213	0.334475	0.152575	-1.13238	Control	3.44716	0.0209213
D_0__Bacteria_D_1__Acidobacteria_D_2__Subgroup.5______	0.227	0.1724	-0.396933	-	-	-	0.227	0.193	-0.234091	-	-	-	0.1993	0.1482	-0.427396	-	-	-	0.1278	0.038075	-1.74697	Control	3.46989	0.0420664
D_0__Bacteria_D_1__Acidobacteria_D_2__Subgroup.6______	3.29897	2.38872	-0.465777	-	-	-	3.29897	2.25652	-0.547915	Control	3.80163	0.0433081	3.41898	1.87898	-0.863618	Control	3.94103	0.0209213	2.29418	1.03478	-1.14866	Control	3.84807	0.0209213
D_0__Bacteria_D_1__Acidobacteria_D_2__Subgroup.6_D_3__uncultured.Acidobacteriales.bacterium_D_4__uncultured.Acidobacteriales.bacterium	0.0985	0.1271	0.367768	-	-	-	0.0985	0.089975	-0.1306	-	-	-	0.164175	0.0949	-0.790754	-	-	-	0.15105	0.082575	-0.871249	-	-	-
D_0__Bacteria_D_1__Acidobacteria_D_2__Subgroup.6_D_3__uncultured.microorganism_D_4__uncultured.microorganism	0.159775	0.0988	-0.693459	-	-	-	0.159775	0.096225	-0.731558	Control	3.59052	0.0209213	0.232875	0.1101	-1.08074	Control	2.94226	0.0433081	0.10105	0.0496	-1.02666	Control	3.69052	0.0209213
D_0__Bacteria_D_1__Acidobacteria_D_2__Subgroup.6_D_3__Unknown.Order_D_4__Unknown.Family	0.2807	0.2223	-0.336521	-	-	-	0.2807	0.216525	-0.374495	-	-	-	0.32845	0.230325	-0.512003	-	-	-	0.1429	0.067525	-1.08151	Control	4.0174	0.0209213
D_0__Bacteria_D_1__Actinobacteria_D_2__Acidimicrobiia_D_3__Microtrichales_D_4__uncultured	0.12775	0.09295	-0.458797	-	-	-	0.12775	0.09445	-0.435701	-	-	-	0.21265	0.115175	-0.884653	Control	2.99721	0.0209213	0.135575	0.074175	-0.870086	-	-	-
D_0__Bacteria_D_1__Actinobacteria_D_2__Actinobacteria_D_3__Corynebacteriales_D_4__Mycobacteriaceae	0.547925	0.219325	-1.32091	Control	3.36222	0.0209213	0.547925	0.318325	-0.783478	Control	3.37266	0.0209213	0.582375	0.50295	-0.211533	-	-	-	0.153125	0.138475	-0.145084	-	-	-
D_0__Bacteria_D_1__Actinobacteria_D_2__Actinobacteria_D_3__Frankiales_D_4__Geodermatophilaceae	0.52145	0.2744	-0.926248	Control	3.3869	0.0209213	0.52145	0.251325	-1.05297	Control	3.39158	0.0209213	0.578375	0.53095	-0.123429	-	-	-	0.46145	0.27205	-0.762303	Control	3.60745	0.0209213
D_0__Bacteria_D_1__Actinobacteria_D_2__Actinobacteria_D_3__Frankiales_D_4__Sporichthyaceae	0.14325	0.08765	-0.708709	Control	3.37855	0.0433081	0.14325	0.06	-1.2555	Control	3.3675	0.0209213	0.165075	0.066825	-1.30466	Control	2.86701	0.0209213	0.08795	0.060975	-0.528466	Control	4.12963	0.0209213
D_0__Bacteria_D_1__Actinobacteria_D_2__Actinobacteria_D_3__Micrococcales_D_4__Cellulomonadaceae	0.23655	0.185725	-0.348977	-	-	-	0.23655	0.172575	-0.454922	-	-	-	0.2688	0.430625	0.679899	-	-	-	0.1727	0.115	-0.586634	-	-	-
D_0__Bacteria_D_1__Actinobacteria_D_2__Actinobacteria_D_3__Micrococcales_D_4__Intrasporangiaceae	3.0362	1.64415	-0.884925	Control	3.8916	0.0209213	3.0362	1.06755	-1.50796	Control	4.0352	0.0209213	2.77632	1.98782	-0.481986	Control	3.65304	0.0209213	1.58617	1.41112	-0.168706	-	-	-
D_0__Bacteria_D_1__Actinobacteria_D_2__Actinobacteria_D_3__Micrococcales_D_4__Microbacteriaceae	0.549175	0.536975	-0.032411	-	-	-	0.549175	0.738475	0.427283	High	3.05539	0.0209213	0.460275	0.836175	0.861309	High	3.30663	0.0209213	0.27335	0.2769	0.0186157	-	-	-
D_0__Bacteria_D_1__Actinobacteria_D_2__Actinobacteria_D_3__Micrococcales_D_4__Micrococcaceae	0.618375	0.365425	-0.758907	Control	3.40769	0.0209213	0.618375	0.22905	-1.43282	Control	3.58097	0.0209213	0.5581	0.539775	-0.0481655	-	-	-	0.313125	0.3583	0.194429	-	-	-
D_0__Bacteria_D_1__Actinobacteria_D_2__Actinobacteria_D_3__Micromonosporales_D_4__Micromonosporaceae	1.24853	0.732775	-0.768783	Control	3.48987	0.0209213	1.24853	0.656325	-0.927742	Control	3.55887	0.0209213	1.72115	0.99	-0.797872	Control	3.67292	0.0209213	0.9979	0.55545	-0.845238	Control	3.46404	0.0209213
D_0__Bacteria_D_1__Actinobacteria_D_2__Actinobacteria_D_3__Propionibacteriales_D_4__Nocardioidaceae	3.30583	1.8187	-0.862103	Control	3.9003	0.0209213	3.30583	1.42025	-1.21887	Control	4.04302	0.0209213	3.55785	3.39768	-0.0664578	-	-	-	2.0017	1.61583	-0.308955	-	-	-
D_0__Bacteria_D_1__Actinobacteria_D_2__Actinobacteria_D_3__Pseudonocardiales_D_4__Pseudonocardiaceae	0.328975	0.142775	-1.20423	Control	3.18021	0.0209213	0.328975	0.12295	-1.41991	Control	3.2296	0.0209213	0.44565	0.218075	-1.03109	Control	3.14151	0.0209213	0.140775	0.102275	-0.460938	-	-	-
D_0__Bacteria_D_1__Actinobacteria_D_2__Actinobacteria_D_3__Streptomycetales_D_4__Streptomycetaceae	1.40985	0.7056	-0.998619	Control	3.63488	0.0209213	1.40985	0.97025	-0.539113	Control	3.44867	0.0209213	1.4692	0.747725	-0.974451	Control	3.5902	0.0209213	0.970075	0.751425	-0.368467	-	-	-
D_0__Bacteria_D_1__Actinobacteria_D_2__Actinobacteria_D_3__Streptosporangiales_D_4__Thermomonosporaceae	0.5762	0.194675	-1.5655	Control	3.49075	0.0209213	0.5762	0.190225	-1.59886	Control	3.48625	0.0209213	0.4772	0.1902	-1.32708	Control	3.25602	0.0209213	0.1548	0.113025	-0.453764	-	-	-
D_0__Bacteria_D_1__Actinobacteria_D_2__Thermoleophilia_D_3__Gaiellales_D_4__Gaiellaceae	0.984825	0.38895	-1.34028	Control	3.61149	0.0209213	0.984825	0.24745	-1.99273	Control	3.78088	0.0209213	0.995575	0.535975	-0.893364	Control	3.44846	0.0209213	0.54525	0.4013	-0.442237	Control	3.65204	0.0209213
D_0__Bacteria_D_1__Actinobacteria_D_2__Thermoleophilia_D_3__Gaiellales_D_4__uncultured	0.919775	0.336675	-1.44992	Control	3.58937	0.0209213	0.919775	0.3128	-1.55604	Control	3.59117	0.0209213	1.088	0.492	-1.14495	Control	3.55971	0.0209213	0.679325	0.442125	-0.619648	Control	3.46814	0.0209213
D_0__Bacteria_D_1__Actinobacteria_D_2__Thermoleophilia_D_3__Solirubrobacterales_D_4__67.14	1.33868	0.50985	-1.39266	Control	3.64847	0.0209213	1.33868	0.4337	-1.62604	Control	3.72483	0.0209213	1.57797	0.851125	-0.890631	Control	3.63823	0.0209213	0.609725	0.3917	-0.63841	Control	3.56849	0.0209213
D_0__Bacteria_D_1__Actinobacteria_D_2__Thermoleophilia_D_3__Solirubrobacterales_D_4__Solirubrobacteraceae	0.96305	0.441875	-1.12397	Control	3.53584	0.0209213	0.96305	0.36055	-1.41741	Control	3.55563	0.0209213	1.1324	0.77455	-0.547953	Control	3.36416	0.0209213	0.404475	0.277275	-0.544733	Control	3.63173	0.0209213
D_0__Bacteria_D_1__Bacteroidetes_D_2__Bacteroidia_D_3__Chitinophagales_D_4__Chitinophagaceae	7.36275	7.11393	-0.049599	-	-	-	7.36275	7.34018	-0.00443026	-	-	-	5.226	8.68025	0.732029	High	4.29034	0.0209213	13.9363	5.92565	-1.2338	Control	4.63036	0.0209213
D_0__Bacteria_D_1__Bacteroidetes_D_2__Bacteroidia_D_3__Cytophagales_D_4__Hymenobacteraceae	0.471125	0.49665	0.0761196	-	-	-	0.471125	0.429425	-0.133704	-	-	-	0.304775	0.5208	0.772985	High	3.01673	0.0209213	0.923675	0.358525	-1.36531	Control	3.59947	0.0209213
D_0__Bacteria_D_1__Bacteroidetes_D_2__Bacteroidia_D_3__Cytophagales_D_4__Microscillaceae	0.345375	0.1636	-1.07799	Control	3.2477	0.0209213	0.345375	0.15055	-1.19792	Control	3.20477	0.0209213	0.315625	0.129	-1.29084	Control	3.05688	0.0209213	0.312925	0.097775	-1.67828	Control	3.59265	0.0209213
D_0__Bacteria_D_1__Bacteroidetes_D_2__Bacteroidia_D_3__Sphingobacteriales_D_4__env.OPS.17	0.0805	0.109375	0.442222	-	-	-	0.0805	0.07815	-0.0427429	-	-	-	0.105475	0.0379	-1.47663	Control	2.96008	0.0209213	0.2442	0.097325	-1.32718	Control	3.68005	0.0209213
D_0__Bacteria_D_1__Chloroflexi_D_2__Chloroflexia_D_3__Chloroflexales_D_4__Roseiflexaceae	0.22765	0.1651	-0.463477	-	-	-	0.22765	0.168325	-0.435568	-	-	-	0.32025	0.20745	-0.626435	-	-	-	0.23735	0.15485	-0.616145	Control	3.48897	0.0433081
D_0__Bacteria_D_1__Chloroflexi_D_2__Chloroflexia_D_3__Thermomicrobiales_D_4__JG30.KF.CM45	0.47305	0.244725	-0.950831	Control	3.27074	0.0209213	0.47305	0.1859	-1.34747	Control	3.37116	0.0209213	0.446225	0.28375	-0.653151	Control	3.02667	0.0209213	0.233475	0.161875	-0.528388	Control	3.86818	0.0209213
D_0__Bacteria_D_1__Chloroflexi_D_2__KD4.96______	1.17247	0.65665	-0.836361	Control	3.52562	0.0209213	1.17247	0.500275	-1.22876	Control	3.6307	0.0209213	1.17122	0.716475	-0.70903	Control	3.42333	0.0209213	0.69485	0.383	-0.859357	Control	3.53367	0.0209213
D_0__Bacteria_D_1__Chloroflexi_D_2__KD4.96_D_3__uncultured.bacterium_D_4__uncultured.bacterium	0.169925	0.0909	-0.902546	-	-	-	0.169925	0.0657	-1.37093	Control	3.10053	0.0209213	0.104875	0.099225	-0.0798952	-	-	-	0.068975	0.06765	-0.0279836	-	-	-
D_0__Bacteria_D_1__Firmicutes_D_2__Bacilli_D_3__Bacillales___	0.664075	0.282175	-1.23476	Control	3.42528	0.0209213	0.664075	0.140725	-2.23847	Control	3.70136	0.0209213	0.9034	0.396925	-1.1865	Control	3.50385	0.0209213	0.521125	0.46235	-0.172644	-	-	-
D_0__Bacteria_D_1__Firmicutes_D_2__Bacilli_D_3__Bacillales_D_4__Alicyclobacillaceae	0.2629	0.1856	-0.502317	-	-	-	0.2629	0.066925	-1.9739	Control	3.15165	0.0209213	0.500825	0.2012	-1.31568	Control	3.29405	0.0433081	0.2868	0.333275	0.216668	-	-	-
D_0__Bacteria_D_1__Firmicutes_D_2__Bacilli_D_3__Bacillales_D_4__Bacillaceae	7.59703	3.26837	-1.21686	Control	4.39271	0.0209213	7.59703	2.43978	-1.63869	Control	4.43653	0.0209213	8.86637	4.25577	-1.05892	Control	4.41553	0.0209213	4.59607	4.14513	-0.148987	-	-	-
D_0__Bacteria_D_1__Firmicutes_D_2__Bacilli_D_3__Bacillales_D_4__Paenibacillaceae	0.439825	0.254925	-0.786857	-	-	-	0.439825	0.064025	-2.78022	Control	3.35292	0.0209213	0.454925	0.15215	-1.58013	Control	3.24062	0.0209213	0.176325	0.205625	0.221779	-	-	-
D_0__Bacteria_D_1__Firmicutes_D_2__Clostridia_D_3__Clostridiales_D_4__Clostridiaceae.1	0.3439	0.234325	-0.553478	-	-	-	0.3439	0.250325	-0.458187	-	-	-	0.17325	0.2566	0.566666	-	-	-	0.2184	0.136525	-0.677808	-	-	-
D_0__Bacteria_D_1__Firmicutes_D_2__Clostridia_D_3__Clostridiales_D_4__Heliobacteriaceae	0.236125	0.104125	-1.18123	Control	3.20557	0.0433081	0.236125	0.08935	-1.40201	Control	3.17273	0.0209213	0.20155	0.063675	-1.66234	Control	2.98109	0.0209213	0.116275	0.1176	0.0163471	-	-	-
D_0__Bacteria_D_1__Firmicutes_D_2__Clostridia_D_3__Clostridiales_D_4__Lachnospiraceae	0.0289	0.233925	3.0169	High	3.31573	0.0201646	0.0289	0.441075	3.93188	High	3.41966	0.0201646	0.025025	0.2669	3.41486	-	-	-	0.025575	0.0178	-0.522857	-	-	-
D_0__Bacteria_D_1__Firmicutes_D_2__Clostridia_D_3__Clostridiales_D_4__Ruminococcaceae	0.1634	0.0897	-0.865228	Control	3.32639	0.0433081	0.1634	0.064725	-1.33601	Control	3.36629	0.0209213	0.1226	0.147375	0.265533	-	-	-	0.075875	0.1026	0.435334	-	-	-
D_0__Bacteria_D_1__Gemmatimonadetes_D_2__Gemmatimonadetes_D_3__Gemmatimonadales_D_4__Gemmatimonadaceae	3.3048	2.51505	-0.393976	-	-	-	3.3048	2.12482	-0.637219	Control	3.83568	0.0209213	3.88293	2.27332	-0.77234	Control	4.00979	0.0209213	2.39288	1.22073	-0.971007	Control	3.87472	0.0209213
D_0__Bacteria_D_1__Nitrospirae_D_2__Nitrospira_D_3__Nitrospirales_D_4__Nitrospiraceae	0.20975	0.17495	-0.261728	-	-	-	0.20975	0.15035	-0.480346	Control	3.30039	0.0433081	0.182425	0.085675	-1.09036	Control	2.94618	0.0209213	0.222675	0.09925	-1.1658	Control	3.88709	0.0209213
D_0__Bacteria_D_1__Planctomycetes_D_2__Phycisphaerae_D_3__Tepidisphaerales_D_4__WD2101.soil.group	0.8034	0.55835	-0.524949	Control	3.26641	0.0433081	0.8034	0.51105	-0.652654	Control	3.31725	0.0209213	1.05553	0.649375	-0.700837	Control	3.40696	0.0209213	0.84645	0.468825	-0.852375	Control	3.50942	0.0209213
D_0__Bacteria_D_1__Planctomycetes_D_2__Planctomycetacia_D_3__Gemmatales_D_4__Gemmataceae	0.405275	0.231325	-0.80898	-	-	-	0.405275	0.20505	-0.982925	Control	3.18445	0.0433081	0.472775	0.2774	-0.769186	Control	3.13769	0.0433081	0.20545	0.168925	-0.282404	-	-	-
D_0__Bacteria_D_1__Planctomycetes_D_2__Planctomycetacia_D_3__Isosphaerales_D_4__Isosphaeraceae	0.629375	0.5031	-0.323075	-	-	-	0.629375	0.423725	-0.570792	Control	3.3727	0.0209213	0.67605	0.43545	-0.634623	Control	3.13501	0.0433081	0.321475	0.3063	-0.0697612	-	-	-
D_0__Bacteria_D_1__Planctomycetes_D_2__Planctomycetacia_D_3__Pirellulales_D_4__Pirellulaceae	0.4787	0.233925	-1.03308	Control	3.41188	0.0209213	0.4787	0.1917	-1.32027	Control	3.38841	0.0209213	0.74905	0.270675	-1.4685	Control	3.4541	0.0209213	0.306325	0.18545	-0.724033	Control	3.65843	0.0209213
D_0__Bacteria_D_1__Proteobacteria_D_2__Alphaproteobacteria_D_3__Acetobacterales_D_4__Acetobacteraceae	0.136375	0.07125	-0.936617	Control	3.56451	0.0209213	0.136375	0.064425	-1.08189	Control	3.49062	0.0209213	0.110625	0.112075	0.018787	-	-	-	0.160975	0.1423	-0.177901	-	-	-
D_0__Bacteria_D_1__Proteobacteria_D_2__Alphaproteobacteria_D_3__Azospirillales_D_4__Azospirillaceae	0.17985	0.123975	-0.536745	-	-	-	0.17985	0.11505	-0.644533	-	-	-	0.189675	0.248175	0.387828	-	-	-	0.12485	0.178075	0.512289	-	-	-
D_0__Bacteria_D_1__Proteobacteria_D_2__Alphaproteobacteria_D_3__Caulobacterales_D_4__Caulobacteraceae	0.357375	0.333425	-0.100076	-	-	-	0.357375	0.92005	1.36427	High	3.53993	0.0209213	0.59985	5.2412	3.12722	High	4.36655	0.0209213	0.529225	24.2001	5.51499	High	5.1003	0.0209213
D_0__Bacteria_D_1__Proteobacteria_D_2__Alphaproteobacteria_D_3__Dongiales_D_4__Dongiaceae	0.51215	0.452675	-0.178091	-	-	-	0.51215	0.4213	-0.281718	Control	3.3141	0.0209213	0.58645	0.40435	-0.536404	Control	3.1269	0.0209213	0.278925	0.171	-0.705881	Control	3.33592	0.0433081
D_0__Bacteria_D_1__Proteobacteria_D_2__Alphaproteobacteria_D_3__Micropepsales_D_4__Micropepsaceae	0.33705	0.176625	-0.932273	Control	3.16262	0.0209213	0.33705	0.184875	-0.866412	Control	3.20947	0.0209213	0.40185	0.138575	-1.53599	Control	3.2052	0.0209213	0.185975	0.11015	-0.755639	Control	3.23176	0.0433081
D_0__Bacteria_D_1__Proteobacteria_D_2__Alphaproteobacteria_D_3__Rhizobiales_D_4__Beijerinckiaceae	2.04712	1.59557	-0.359523	Control	3.43761	0.0209213	2.04712	1.44178	-0.505753	Control	3.6017	0.0209213	1.71473	2.9677	0.791368	High	3.81446	0.0209213	1.61433	1.91352	0.245302	-	-	-
D_0__Bacteria_D_1__Proteobacteria_D_2__Alphaproteobacteria_D_3__Rhizobiales_D_4__Devosiaceae	0.175175	0.1395	-0.328532	-	-	-	0.175175	0.132325	-0.404711	Control	3.43729	0.0433081	0.266	0.14015	-0.924455	Control	3.00562	0.0209213	0.18145	0.10755	-0.754565	Control	3.72864	0.0433081
D_0__Bacteria_D_1__Proteobacteria_D_2__Alphaproteobacteria_D_3__Rhizobiales_D_4__Hyphomicrobiaceae	0.876025	0.587525	-0.576322	Control	3.37336	0.0209213	0.876025	0.549	-0.674166	Control	3.30557	0.0209213	1.03575	0.824475	-0.329128	Control	3.22147	0.0433081	0.83195	0.50635	-0.716362	Control	3.56949	0.0209213
D_0__Bacteria_D_1__Proteobacteria_D_2__Alphaproteobacteria_D_3__Rhizobiales_D_4__Methyloligellaceae	1.04947	0.4205	-1.31949	Control	3.65431	0.0209213	1.04947	0.416	-1.33501	Control	3.57644	0.0209213	1.21875	0.481725	-1.33912	Control	3.60305	0.0209213	0.536925	0.443975	-0.274242	-	-	-
D_0__Bacteria_D_1__Proteobacteria_D_2__Alphaproteobacteria_D_3__Rhizobiales_D_4__Rhizobiaceae	0.474975	0.4323	-0.135819	-	-	-	0.474975	0.446925	-0.0878188	-	-	-	0.512675	0.71725	0.484432	High	3.09641	0.0433081	0.276625	0.363825	0.395313	-	-	-
D_0__Bacteria_D_1__Proteobacteria_D_2__Alphaproteobacteria_D_3__Rhizobiales_D_4__Rhodomicrobiaceae	0.311975	0.1632	-0.934789	Control	3.44204	0.0209213	0.311975	0.178225	-0.807731	Control	3.21616	0.0209213	0.395125	0.27165	-0.54056	Control	2.9148	0.0433081	0.18845	0.133025	-0.502484	-	-	-
D_0__Bacteria_D_1__Proteobacteria_D_2__Alphaproteobacteria_D_3__Rhizobiales_D_4__Xanthobacteraceae	2.79055	1.61837	-0.786004	Control	3.80849	0.0209213	2.79055	1.5423	-0.855466	Control	3.8784	0.0209213	3.3434	2.37852	-0.491249	Control	3.74608	0.0209213	1.9604	0.994	-0.97983	Control	3.78384	0.0209213
D_0__Bacteria_D_1__Proteobacteria_D_2__Alphaproteobacteria_D_3__Sphingomonadales_D_4__Sphingomonadaceae	8.32705	30.0952	1.85366	High	5.03107	0.0209213	8.32705	28.2649	1.76314	High	4.99732	0.0209213	9.1854	14.0087	0.608911	High	4.37194	0.0209213	16.6524	13.2394	-0.330887	Control	4.35346	0.0209213
D_0__Bacteria_D_1__Proteobacteria_D_2__Deltaproteobacteria_D_3__Desulfarculales_D_4__Desulfarculaceae	0.17365	0.104025	-0.739252	-	-	-	0.17365	0.1466	-0.244297	-	-	-	0.216125	0.13225	-0.708598	-	-	-	0.1677	0.115475	-0.538302	Control	3.75233	0.0433081
D_0__Bacteria_D_1__Proteobacteria_D_2__Deltaproteobacteria_D_3__Desulfuromonadales_D_4__Geobacteraceae	0.151925	0.4183	1.46118	High	3.31788	0.0209213	0.151925	0.25485	0.746289	High	3.24732	0.0433081	0.06645	0.163475	1.29873	-	-	-	0.065625	0.212675	1.69633	-	-	-
D_0__Bacteria_D_1__Proteobacteria_D_2__Deltaproteobacteria_D_3__Myxococcales___	0.055725	0.175525	1.65528	-	-	-	0.055725	0.0642	0.204249	-	-	-	0.080125	0.11235	0.487676	-	-	-	0.227775	0.15045	-0.598325	-	-	-
D_0__Bacteria_D_1__Proteobacteria_D_2__Deltaproteobacteria_D_3__Myxococcales_D_4__Archangiaceae	0.836175	1.88197	1.17037	-	-	-	0.836175	1.73228	1.05079	-	-	-	0.63055	1.20168	0.930364	-	-	-	0.644175	0.73315	0.186656	-	-	-
D_0__Bacteria_D_1__Proteobacteria_D_2__Deltaproteobacteria_D_3__Myxococcales_D_4__BIrii41	0.7052	0.4516	-0.642987	Control	3.31909	0.0209213	0.7052	0.508275	-0.472423	Control	3.1581	0.0433081	0.411125	0.296425	-0.47191	-	-	-	0.376475	0.19745	-0.931067	Control	3.27011	0.0433081
D_0__Bacteria_D_1__Proteobacteria_D_2__Deltaproteobacteria_D_3__Myxococcales_D_4__Haliangiaceae	0.93345	0.7198	-0.374977	-	-	-	0.93345	0.80615	-0.211524	-	-	-	0.802925	0.41235	-0.961396	Control	3.32423	0.0209213	0.745575	0.35915	-1.05377	Control	3.52112	0.0209213
D_0__Bacteria_D_1__Proteobacteria_D_2__Deltaproteobacteria_D_3__Myxococcales_D_4__Myxococcaceae	0.29765	0.1913	-0.63778	Control	3.15472	0.0433081	0.29765	0.19655	-0.598721	Control	3.36548	0.0209213	0.375875	0.239325	-0.651282	-	-	-	0.229825	0.125175	-0.876589	Control	3.3372	0.0433081
D_0__Bacteria_D_1__Proteobacteria_D_2__Deltaproteobacteria_D_3__Myxococcales_D_4__P3OB.42	0.0395	0.695675	4.13849	High	3.61117	0.0209213	0.0395	0.38255	3.27572	High	3.40925	0.0209213	0.01525	0.0836	2.45469	High	2.94801	0.0420664	0.0622	0.1035	0.734644	-	-	-
D_0__Bacteria_D_1__Proteobacteria_D_2__Deltaproteobacteria_D_3__Myxococcales_D_4__Phaselicystidaceae	0.219375	0.117225	-0.904119	Control	3.225	0.0209213	0.219375	0.1138	-0.946899	Control	3.25356	0.0209213	0.215325	0.1208	-0.833895	Control	2.94442	0.0209213	0.111275	0.06825	-0.705229	Control	3.66394	0.0433081
D_0__Bacteria_D_1__Proteobacteria_D_2__Deltaproteobacteria_D_3__Myxococcales_D_4__Polyangiaceae	0.52065	0.31115	-0.742704	Control	3.21897	0.0209213	0.52065	0.26855	-0.955123	Control	3.43597	0.0209213	0.53	0.22575	-1.23127	Control	3.27229	0.0209213	0.242775	0.1707	-0.508157	Control	3.70201	0.0433081
D_0__Bacteria_D_1__Proteobacteria_D_2__Gammaproteobacteria_D_3__Betaproteobacteriales_D_4__Burkholderiaceae	3.8864	6.42235	0.724667	High	4.06484	0.0209213	3.8864	7.54892	0.957837	High	4.25613	0.0209213	2.94055	5.59885	0.929045	High	4.17499	0.0209213	5.35335	7.85093	0.552421	High	4.13598	0.0209213
D_0__Bacteria_D_1__Proteobacteria_D_2__Gammaproteobacteria_D_3__Betaproteobacteriales_D_4__Methylophilaceae	0	1.01155	Inf	High	3.76576	0.0138744	0	1.38558	Inf	High	3.88447	0.0138744	0	3.09278	Inf	High	4.21485	0.0138744	0	0.169775	Inf	High	4.11698	0.0138744
D_0__Bacteria_D_1__Proteobacteria_D_2__Gammaproteobacteria_D_3__Betaproteobacteriales_D_4__Nitrosomonadaceae	0.88365	0.71465	-0.306238	-	-	-	0.88365	0.6277	-0.4934	Control	3.25762	0.0433081	0.784275	0.325125	-1.27037	Control	3.43921	0.0209213	1.0597	0.6794	-0.641323	Control	3.47245	0.0209213
D_0__Bacteria_D_1__Proteobacteria_D_2__Gammaproteobacteria_D_3__Betaproteobacteriales_D_4__Rhodocyclaceae	0	0.04395	Inf	High	3.47507	0.0138744	0	0.021475	Inf	-	-	-	0	0	NaN	-	-	-	0.0359	1.45503	5.34092	High	3.87805	0.0433081
D_0__Bacteria_D_1__Proteobacteria_D_2__Gammaproteobacteria_D_3__Betaproteobacteriales_D_4__SC.I.84	0.680875	0.38575	-0.819724	Control	3.35652	0.0209213	0.680875	0.4156	-0.712194	Control	3.35207	0.0209213	0.700375	0.407925	-0.779824	Control	3.24384	0.0209213	0.511925	0.34505	-0.569127	Control	3.42697	0.0209213
D_0__Bacteria_D_1__Proteobacteria_D_2__Gammaproteobacteria_D_3__Betaproteobacteriales_D_4__TRA3.20	0.153575	0.095775	-0.681222	Control	3.38488	0.0209213	0.153575	0.062775	-1.29068	Control	3.46058	0.0209213	0.158475	0.033675	-2.23451	Control	2.93584	0.0420664	0.118675	0.05665	-1.06687	-	-	-
D_0__Bacteria_D_1__Proteobacteria_D_2__Gammaproteobacteria_D_3__CCD24___	0.26215	0.22455	-0.223356	-	-	-	0.26215	0.17895	-0.550836	Control	3.3957	0.0209213	0.174475	0.113375	-0.621918	Control	2.98877	0.0209213	0.1468	0.086225	-0.767674	Control	3.84015	0.0209213
D_0__Bacteria_D_1__Proteobacteria_D_2__Gammaproteobacteria_D_3__Gammaproteobacteria.Incertae.Sedis_D_4__Unknown.Family	0.6996	0.630125	-0.150892	-	-	-	0.6996	0.4838	-0.53212	Control	3.23885	0.0433081	0.917725	0.4794	-0.936832	Control	3.42197	0.0209213	0.536675	0.23825	-1.17157	Control	3.49863	0.0209213
D_0__Bacteria_D_1__Proteobacteria_D_2__Gammaproteobacteria_D_3__Pseudomonadales_D_4__Moraxellaceae	0	1.03957	Inf	High	3.82311	0.0138744	0	0.087325	Inf	High	3.49842	0.0138744	0	0	NaN	-	-	-	0.003675	0.003825	0.0577155	-	-	-
D_0__Bacteria_D_1__Proteobacteria_D_2__Gammaproteobacteria_D_3__Pseudomonadales_D_4__Pseudomonadaceae	0.0437	0.09025	1.04629	-	-	-	0.0437	0.267025	2.61127	High	3.32815	0.0209213	0.002	0.41435	7.69471	-	-	-	0.18285	0.244175	0.417255	-	-	-
D_0__Bacteria_D_1__Proteobacteria_D_2__Gammaproteobacteria_D_3__Steroidobacterales_D_4__Steroidobacteraceae	0.80735	1.00113	0.310356	-	-	-	0.80735	1.2852	0.670727	-	-	-	0.522325	1.1703	1.16386	High	3.57725	0.0433081	0.731475	1.13882	0.638666	-	-	-
D_0__Bacteria_D_1__Proteobacteria_D_2__Gammaproteobacteria_D_3__Xanthomonadales_D_4__Xanthomonadaceae	13.6436	9.88387	-0.465076	Control	4.39157	0.0209213	13.6436	14.728	0.110342	-	-	-	10.1055	12.5369	0.31103	-	-	-	15.5858	11.7825	-0.403586	Control	4.20389	0.0209213
D_0__Bacteria_D_1__Verrucomicrobia_D_2__Verrucomicrobiae_D_3__Chthoniobacterales_D_4__Chthoniobacteraceae	0.56795	0.31055	-0.870938	Control	3.36532	0.0209213	0.56795	0.41055	-0.468206	Control	3.1927	0.0433081	0.7877	0.4939	-0.673427	Control	3.20757	0.0209213	0.486175	0.366525	-0.407564	Control	3.46855	0.0209213
D_0__Bacteria_D_1__Verrucomicrobia_D_2__Verrucomicrobiae_D_3__Opitutales_D_4__Opitutaceae	0.148025	0.197425	0.415464	-	-	-	0.148025	0.1456	-0.0238305	-	-	-	0.1043	0.161825	0.633695	High	2.95275	0.0209213	0.1043	0.062425	-0.740543	Control	3.8027	0.0433081
Unassigned____________	0.343875	0.322125	-0.0942636	-	-	-	0.343875	0.28395	-0.276247	-	-	-	0.11025	0.116525	0.0798609	-	-	-	0	0	NaN	-	-	-
