# Supplementary material for: Triterpenoid and Steroidal Saponins Differentially Influence Soil Bacterial Genera
Source: Plants (Basel). 2021 Oct 15;10(10):2189. doi: 10.3390/plants10102189 (PMC8538258; doi:10.3390/plants10102189)
Supplement: Supplementary file 1 [file plants-10-02189-s001.zip › Table S4.xlsx]

## Sheet: Table S4
Table S4. Significantly enriched or depleted bacterial genera in the soils treated with the saponins, 250 nmol (high concentration) g soil-1 when compared with control soil. Fold changes of the genera with mean relative abundances of 0.1% or higher are listed. Significantly different genera and the adjusted P values for multiple comparisons evaluated using LEfSe are shown. Ave, average; LDA, line…
	solanine	High vs Control					dioscin	High vs Control					soyasaponin	High vs Control					glycyrrhizin	High vs Control
	Relative abundance			LEfSe			Relative abundance			LEfSe			Relative abundance			LEfSe			Relative abundance			LEfSe
Taxa	Ave_Control (%)	Ave_High (%)	Log2FC_solanine	Significantly higher in group	LDA score	Adjusted P value	Ave_Control (%)	Ave_High (%)	Log2FC_dioscin	Significantly higher in group	LDA score	Adjusted P value	Ave_Control (%)	Ave_High (%)	Log2FC_soyasaponin	Significantly higher in group	LDA score	Adjusted P value	Ave_Control (%)	Ave_High (%)	Log2FC_glycyrrhizin	Significantly higher in group	LDA score	Adjusted P value
D_0__Bacteria_D_1__Acidobacteria_D_2__Acidobacteriia_D_3__Solibacterales_D_4__Solibacteraceae..Subgroup.3._D_5__Bryobacter	0.706913	0.514668	-0.457891	-	-	-	0.706913	0.45059	-0.649715	Control	3.36548	0.0433081	0.563097	0.404185	-0.478368	Control	3.01593	0.0433081	0.596762	0.397413	-0.586519	Control	3.25734	0.0209213
D_0__Bacteria_D_1__Acidobacteria_D_2__Blastocatellia..Subgroup.4._D_3__Blastocatellales_D_4__Blastocatellaceae___	0.157146	0.152218	-0.0459665	-	-	-	0.157146	0.177302	0.174107	-	-	-	0.213245	0.300815	0.496365	-	-	-	0.349179	0.226935	-0.621689	-	-	-
D_0__Bacteria_D_1__Acidobacteria_D_2__Blastocatellia..Subgroup.4._D_3__Blastocatellales_D_4__Blastocatellaceae_D_5__Stenotrophobacter	0.186663	0.136919	-0.447108	Control	3.26849	0.0209213	0.186663	0.147074	-0.343888	-	-	-	0.255882	0.261842	0.033216	-	-	-	0.197372	0.0980433	-1.00942	Control	3.3806	0.0209213
D_0__Bacteria_D_1__Acidobacteria_D_2__Blastocatellia..Subgroup.4._D_3__Blastocatellales_D_4__Blastocatellaceae_D_5__Tellurimicrobium	0.821575	0.684946	-0.262401	-	-	-	0.821575	1.0691	0.379936	-	-	-	0.682761	1.43682	1.07343	High	3.62594	0.0209213	1.03778	0.819095	-0.341402	-	-	-
D_0__Bacteria_D_1__Acidobacteria_D_2__Blastocatellia..Subgroup.4._D_3__Blastocatellales_D_4__Blastocatellaceae_D_5__uncultured	0.109262	0.0835654	-0.386814	Control	3.45886	0.0433081	0.109262	0.0660442	-0.726287	Control	3.01931	0.0209213	0.143997	0.124913	-0.205105	-	-	-	0.137765	0.0834217	-0.723715	-	-	-
D_0__Bacteria_D_1__Acidobacteria_D_2__Blastocatellia..Subgroup.4._D_3__Pyrinomonadales_D_4__Pyrinomonadaceae_D_5__RB41	0.402796	0.237435	-0.762515	-	-	-	0.402796	0.260936	-0.626351	-	-	-	0.558673	0.296889	-0.912083	Control	3.21823	0.0209213	0.334468	0.15257	-1.1324	Control	3.15552	0.0209213
D_0__Bacteria_D_1__Acidobacteria_D_2__Holophagae_D_3__Subgroup.7______	0.0780308	0.0560994	-0.476058	-	-	-	0.0780308	0.0608148	-0.359621	-	-	-	0.0670763	0.0812315	0.276234	-	-	-	0.172366	0.110667	-0.639253	Control	3.27479	0.0433081
D_0__Bacteria_D_1__Acidobacteria_D_2__Subgroup.5_________	0.226991	0.17241	-0.396798	-	-	-	0.226991	0.193009	-0.233968	-	-	-	0.199292	0.148179	-0.427544	-	-	-	0.127814	0.0380669	-1.74744	Control	3.15215	0.0420664
D_0__Bacteria_D_1__Acidobacteria_D_2__Subgroup.6_________	3.29897	2.38873	-0.46577	-	-	-	3.29897	2.2565	-0.547928	Control	3.7387	0.0433081	3.41898	1.87896	-0.863628	Control	3.97711	0.0209213	2.29416	1.03479	-1.14863	Control	3.87718	0.0209213
D_0__Bacteria_D_1__Acidobacteria_D_2__Subgroup.6_D_3__uncultured.Acidobacteriales.bacterium_D_4__uncultured.Acidobacteriales.bacterium_D_5__uncultured.Acidobacteriales.bacterium	0.0985142	0.127114	0.367723	-	-	-	0.0985142	0.089994	-0.130502	-	-	-	0.164182	0.0949184	-0.79054	-	-	-	0.15105	0.0825681	-0.871369	-	-	-
D_0__Bacteria_D_1__Acidobacteria_D_2__Subgroup.6_D_3__uncultured.microorganism_D_4__uncultured.microorganism_D_5__uncultured.microorganism	0.159753	0.0988226	-0.692932	Control	3.40831	0.0433081	0.159753	0.0962173	-0.731476	Control	3.34517	0.0209213	0.232861	0.1101	-1.08066	Control	2.95245	0.0209213	0.101061	0.0495986	-1.02686	Control	3.11997	0.0209213
D_0__Bacteria_D_1__Acidobacteria_D_2__Subgroup.6_D_3__Unknown.Order_D_4__Unknown.Family_D_5__Vicinamibacter	0.201877	0.142641	-0.50109	-	-	-	0.201877	0.134112	-0.59004	-	-	-	0.25648	0.174993	-0.551552	Control	2.88049	0.0209213	0.121268	0.0675205	-0.844804	Control	3.55785	0.0209213
D_0__Bacteria_D_1__Actinobacteria_D_2__Acidimicrobiia_D_3__IMCC26256______	0.115525	0.0628921	-0.877256	Control	3.52835	0.0209213	0.115525	0.070427	-0.714005	-	-	-	0.122409	0.0776406	-0.656823	-	-	-	0.131074	0.0653194	-1.0048	-	-	-
D_0__Bacteria_D_1__Actinobacteria_D_2__Actinobacteria_D_3__Corynebacteriales_D_4__Mycobacteriaceae_D_5__Mycobacterium	0.547941	0.21933	-1.32092	Control	3.48181	0.0209213	0.547941	0.318306	-0.783604	Control	3.28378	0.0209213	0.582384	0.502952	-0.211552	-	-	-	0.153143	0.138481	-0.145189	-	-	-
D_0__Bacteria_D_1__Actinobacteria_D_2__Actinobacteria_D_3__Frankiales_D_4__Geodermatophilaceae_D_5__Blastococcus	0.283746	0.17528	-0.694938	Control	3.20652	0.0209213	0.283746	0.154542	-0.876598	Control	3.05553	0.0209213	0.349569	0.310852	-0.169347	-	-	-	0.24805	0.14437	-0.780853	Control	3.477	0.0209213
D_0__Bacteria_D_1__Actinobacteria_D_2__Actinobacteria_D_3__Frankiales_D_4__Geodermatophilaceae_D_5__Geodermatophilus	0.223884	0.09912	-1.1755	Control	3.39693	0.0209213	0.223884	0.0968132	-1.20947	Control	3.1568	0.0209213	0.225806	0.205798	-0.133855	-	-	-	0.196102	0.115784	-0.760168	Control	3.17813	0.0209213
D_0__Bacteria_D_1__Actinobacteria_D_2__Actinobacteria_D_3__Frankiales_D_4__Sporichthyaceae_D_5__uncultured	0.14325	0.0876405	-0.708861	Control	3.30928	0.0433081	0.14325	0.0599789	-1.256	Control	3.16641	0.0209213	0.165047	0.0668158	-1.30462	Control	3.01478	0.0209213	0.08797	0.0609705	-0.5289	Control	3.78971	0.0209213
D_0__Bacteria_D_1__Actinobacteria_D_2__Actinobacteria_D_3__Micrococcales_D_4__Cellulomonadaceae_D_5__Cellulomonas	0.236562	0.185717	-0.349114	-	-	-	0.236562	0.172587	-0.454892	-	-	-	0.268795	0.430621	0.679911	-	-	-	0.172705	0.115013	-0.586516	-	-	-
D_0__Bacteria_D_1__Actinobacteria_D_2__Actinobacteria_D_3__Micrococcales_D_4__Intrasporangiaceae___	1.47782	0.895902	-0.722055	Control	3.61098	0.0209213	1.47782	0.559326	-1.40171	Control	3.75758	0.0209213	1.36089	0.969444	-0.489321	Control	3.40205	0.0209213	1.00308	0.904847	-0.148688	-	-	-
D_0__Bacteria_D_1__Actinobacteria_D_2__Actinobacteria_D_3__Micrococcales_D_4__Intrasporangiaceae_D_5__Oryzihumus	0.709754	0.284045	-1.3212	Control	3.50251	0.0209213	0.709754	0.206177	-1.78344	Control	3.52307	0.0209213	0.785331	0.409814	-0.93833	Control	3.42392	0.0209213	0.233369	0.181636	-0.361564	-	-	-
D_0__Bacteria_D_1__Actinobacteria_D_2__Actinobacteria_D_3__Micrococcales_D_4__Intrasporangiaceae_D_5__Terrabacter	0.773417	0.401541	-0.945698	Control	3.42484	0.0209213	0.773417	0.286426	-1.43309	Control	3.48477	0.0209213	0.545386	0.582228	0.0943075	-	-	-	0.323993	0.284771	-0.186159	-	-	-
D_0__Bacteria_D_1__Actinobacteria_D_2__Actinobacteria_D_3__Micrococcales_D_4__Microbacteriaceae_D_5__Agromyces	0.549168	0.359987	-0.609305	Control	3.2981	0.0209213	0.549168	0.322924	-0.766054	Control	3.27384	0.0209213	0.460254	0.71541	0.636342	High	3.13688	0.0209213	0.265457	0.260902	-0.0249696	-	-	-
D_0__Bacteria_D_1__Actinobacteria_D_2__Actinobacteria_D_3__Micrococcales_D_4__Micrococcaceae___	0.613668	0.321193	-0.934017	Control	3.40476	0.0209213	0.613668	0.229036	-1.42188	Control	3.54255	0.0209213	0.558088	0.499493	-0.160029	-	-	-	0.313123	0.349533	0.158701	-	-	-
D_0__Bacteria_D_1__Actinobacteria_D_2__Actinobacteria_D_3__Micromonosporales_D_4__Micromonosporaceae___	0.410439	0.227258	-0.852835	Control	3.29707	0.0209213	0.410439	0.227056	-0.854119	Control	3.23545	0.0209213	0.788218	0.338009	-1.22153	Control	3.51184	0.0209213	0.253735	0.136522	-0.894186	-	-	-
D_0__Bacteria_D_1__Actinobacteria_D_2__Actinobacteria_D_3__Micromonosporales_D_4__Micromonosporaceae_D_5__Dactylosporangium	0.129877	0.0714394	-0.862355	Control	3.31673	0.0209213	0.129877	0.0724569	-0.841951	Control	3.17948	0.0209213	0.163069	0.134965	-0.272903	-	-	-	0.0862211	0.0614355	-0.48897	Control	3.46881	0.0433081
D_0__Bacteria_D_1__Actinobacteria_D_2__Actinobacteria_D_3__Micromonosporales_D_4__Micromonosporaceae_D_5__Luedemannella	0.146589	0.0732937	-1.00002	-	-	-	0.146589	0.0478208	-1.61607	Control	3.10403	0.0209213	0.134954	0.13676	0.0191825	-	-	-	0.162424	0.07689	-1.0789	Control	3.27562	0.0209213
D_0__Bacteria_D_1__Actinobacteria_D_2__Actinobacteria_D_3__Micromonosporales_D_4__Micromonosporaceae_D_5__Micromonospora	0.216343	0.105956	-1.02986	Control	3.52173	0.0209213	0.216343	0.0790632	-1.45224	Control	3.20244	0.0209213	0.254938	0.148681	-0.777923	Control	3.21027	0.0209213	0.173174	0.111792	-0.631412	-	-	-
D_0__Bacteria_D_1__Actinobacteria_D_2__Actinobacteria_D_3__Micromonosporales_D_4__Micromonosporaceae_D_5__Virgisporangium	0.173871	0.142441	-0.287652	-	-	-	0.173871	0.159123	-0.127874	-	-	-	0.135875	0.127592	-0.0907364	-	-	-	0.124645	0.059275	-1.07233	-	-	-
D_0__Bacteria_D_1__Actinobacteria_D_2__Actinobacteria_D_3__Propionibacteriales_D_4__Nocardioidaceae___	0.773167	0.423687	-0.867783	Control	3.40576	0.0209213	0.773167	0.333559	-1.21284	Control	3.42158	0.0209213	0.722431	0.667112	-0.114932	-	-	-	0.354573	0.305806	-0.213467	-	-	-
D_0__Bacteria_D_1__Actinobacteria_D_2__Actinobacteria_D_3__Propionibacteriales_D_4__Nocardioidaceae_D_5__Kribbella	0.345483	0.185124	-0.900119	Control	3.26679	0.0209213	0.345483	0.148707	-1.21614	Control	3.17446	0.0209213	0.60109	0.359818	-0.740311	-	-	-	0.117102	0.08272	-0.501454	-	-	-
D_0__Bacteria_D_1__Actinobacteria_D_2__Actinobacteria_D_3__Propionibacteriales_D_4__Nocardioidaceae_D_5__Marmoricola	0.508459	0.245556	-1.05008	Control	3.33082	0.0209213	0.508459	0.186699	-1.44542	Control	3.38463	0.0209213	0.484205	0.419661	-0.206394	-	-	-	0.321161	0.304119	-0.0786605	-	-	-
D_0__Bacteria_D_1__Actinobacteria_D_2__Actinobacteria_D_3__Propionibacteriales_D_4__Nocardioidaceae_D_5__Nocardioides	1.6787	0.964319	-0.79976	Control	3.6768	0.0209213	1.6787	0.745392	-1.17127	Control	3.68413	0.0209213	1.71275	1.93614	0.176873	-	-	-	1.20093	0.910996	-0.398632	-	-	-
D_0__Bacteria_D_1__Actinobacteria_D_2__Actinobacteria_D_3__Pseudonocardiales_D_4__Pseudonocardiaceae_D_5__Pseudonocardia	0.245404	0.125163	-0.971349	-	-	-	0.245404	0.11308	-1.11782	Control	3.26396	0.0209213	0.352434	0.211491	-0.736755	Control	3.03708	0.0209213	0.100979	0.0953176	-0.0832377	-	-	-
D_0__Bacteria_D_1__Actinobacteria_D_2__Actinobacteria_D_3__Streptomycetales_D_4__Streptomycetaceae_D_5__Streptomyces	1.26751	0.617341	-1.03786	Control	3.63183	0.0209213	1.26751	0.92013	-0.462092	Control	3.39365	0.0209213	1.36585	0.657689	-1.05432	Control	3.66311	0.0209213	0.906423	0.71322	-0.345836	Control	3.16719	0.0433081
D_0__Bacteria_D_1__Actinobacteria_D_2__Actinobacteria_D_3__Streptosporangiales_D_4__Thermomonosporaceae_D_5__Actinomadura	0.531061	0.191218	-1.47366	Control	3.38713	0.0209213	0.531061	0.190227	-1.48115	Control	3.36603	0.0209213	0.411354	0.172927	-1.25022	Control	3.23668	0.0209213	0.137292	0.113049	-0.280296	-	-	-
D_0__Bacteria_D_1__Actinobacteria_D_2__Thermoleophilia_D_3__Gaiellales_D_4__Gaiellaceae_D_5__Gaiella	0.984833	0.388971	-1.34022	Control	3.64388	0.0209213	0.984833	0.247436	-1.99282	Control	3.65302	0.0209213	0.995601	0.535983	-0.893381	Control	3.46297	0.0209213	0.545268	0.401286	-0.442337	Control	3.24411	0.0209213
D_0__Bacteria_D_1__Actinobacteria_D_2__Thermoleophilia_D_3__Gaiellales_D_4__uncultured___	0.409468	0.160787	-1.34859	Control	3.38377	0.0209213	0.409468	0.166168	-1.3011	Control	3.23104	0.0209213	0.470133	0.238547	-0.978796	Control	3.25009	0.0209213	0.344482	0.221637	-0.636231	Control	3.05264	0.0433081
D_0__Bacteria_D_1__Actinobacteria_D_2__Thermoleophilia_D_3__Gaiellales_D_4__uncultured_D_5__uncultured.bacterium	0.227825	0.0685756	-1.73216	Control	3.26054	0.0209213	0.227825	0.0485021	-2.23181	Control	3.11932	0.0209213	0.270319	0.0913498	-1.56519	Control	3.1207	0.0209213	0.142437	0.103896	-0.455182	Control	3.64556	0.0209213
D_0__Bacteria_D_1__Actinobacteria_D_2__Thermoleophilia_D_3__Solirubrobacterales_D_4__67.14___	0.504332	0.229892	-1.13342	Control	3.38225	0.0209213	0.504332	0.186491	-1.43527	Control	3.30121	0.0209213	0.759301	0.438364	-0.792543	Control	3.33898	0.0209213	0.30103	0.187961	-0.679473	Control	3.30656	0.0209213
D_0__Bacteria_D_1__Actinobacteria_D_2__Thermoleophilia_D_3__Solirubrobacterales_D_4__67.14_D_5__uncultured.bacterium	0.360599	0.104936	-1.78089	Control	3.49461	0.0209213	0.360599	0.113745	-1.66459	Control	3.26431	0.0209213	0.3485	0.140749	-1.30804	Control	3.18595	0.0209213	0.119809	0.0508456	-1.23654	Control	3.12739	0.0209213
D_0__Bacteria_D_1__Actinobacteria_D_2__Thermoleophilia_D_3__Solirubrobacterales_D_4__Solirubrobacteraceae_D_5__Conexibacter	0.53716	0.203587	-1.39971	Control	3.39285	0.0209213	0.53716	0.195969	-1.45472	Control	3.3464	0.0209213	0.675905	0.363594	-0.894492	Control	3.38716	0.0209213	0.174042	0.11887	-0.550055	-	-	-
D_0__Bacteria_D_1__Actinobacteria_D_2__Thermoleophilia_D_3__Solirubrobacterales_D_4__Solirubrobacteraceae_D_5__Solirubrobacter	0.360597	0.230147	-0.647829	Control	3.24623	0.0209213	0.360597	0.146099	-1.30344	Control	3.21027	0.0209213	0.403588	0.367584	-0.134811	-	-	-	0.177852	0.114979	-0.629312	Control	3.23668	0.0433081
D_0__Bacteria_D_1__Bacteroidetes_D_2__Bacteroidia_D_3__Chitinophagales_D_4__Chitinophagaceae___	1.01458	0.716804	-0.501231	Control	3.32108	0.0209213	1.01458	0.667363	-0.604337	Control	3.3074	0.0209213	0.547776	0.871305	0.669591	-	-	-	1.66695	0.51991	-1.68088	Control	3.82446	0.0209213
D_0__Bacteria_D_1__Bacteroidetes_D_2__Bacteroidia_D_3__Chitinophagales_D_4__Chitinophagaceae_D_5__Flavihumibacter	0.0825126	0.109779	0.411913	-	-	-	0.0825126	0.209837	1.34658	High	3.07461	0.0209213	0.0781169	0.0784454	0.00605443	-	-	-	0.226261	0.155564	-0.540474	-	-	-
D_0__Bacteria_D_1__Bacteroidetes_D_2__Bacteroidia_D_3__Chitinophagales_D_4__Chitinophagaceae_D_5__Flavisolibacter	4.92208	5.37213	0.126225	-	-	-	4.92208	5.29211	0.104573	-	-	-	3.24795	6.62841	1.02913	High	4.17568	0.0209213	9.4444	4.16185	-1.18224	Control	4.50079	0.0209213
D_0__Bacteria_D_1__Bacteroidetes_D_2__Bacteroidia_D_3__Chitinophagales_D_4__Chitinophagaceae_D_5__Flavitalea	0.274966	0.123619	-1.15336	Control	3.25851	0.0209213	0.274966	0.14094	-0.96417	Control	3.24877	0.0209213	0.394633	0.168149	-1.23077	Control	3.25029	0.0209213	0.300917	0.119869	-1.32791	Control	3.18975	0.0209213
D_0__Bacteria_D_1__Bacteroidetes_D_2__Bacteroidia_D_3__Chitinophagales_D_4__Chitinophagaceae_D_5__Parasegetibacter	0.103539	0.0882709	-0.230159	-	-	-	0.103539	0.197395	0.930917	-	-	-	0.0533907	0.0618716	0.21269	-	-	-	0.457316	0.19708	-1.21441	Control	3.24258	0.0209213
D_0__Bacteria_D_1__Bacteroidetes_D_2__Bacteroidia_D_3__Chitinophagales_D_4__Chitinophagaceae_D_5__uncultured	0.764881	0.459178	-0.736184	Control	3.39786	0.0433081	0.764881	0.597912	-0.355302	Control	3.18999	0.0433081	0.640521	0.725667	0.180063	-	-	-	1.16464	0.414059	-1.49197	Control	3.68403	0.0209213
D_0__Bacteria_D_1__Bacteroidetes_D_2__Bacteroidia_D_3__Cytophagales_D_4__Hymenobacteraceae_D_5__Adhaeribacter	0.471116	0.496664	0.0761887	-	-	-	0.471116	0.42942	-0.133693	-	-	-	0.304801	0.520808	0.772882	High	3.08483	0.0209213	0.916167	0.355616	-1.36529	Control	3.55774	0.0209213
D_0__Bacteria_D_1__Bacteroidetes_D_2__Bacteroidia_D_3__Cytophagales_D_4__Microscillaceae_D_5__uncultured	0.182797	0.0823873	-1.14975	Control	3.37022	0.0209213	0.182797	0.083226	-1.13514	Control	3.06992	0.0209213	0.21211	0.102109	-1.0547	Control	3.03383	0.0209213	0.0994733	0.0328554	-1.59818	Control	3.74958	0.0209213
D_0__Bacteria_D_1__Bacteroidetes_D_2__Bacteroidia_D_3__Cytophagales_D_4__Spirosomaceae_D_5__Dyadobacter	0.0143517	0.0811018	2.49852	High	3.20915	0.0420664	0.0143517	0.252282	4.13575	High	3.126	0.0201646	0	0.0302691	Inf	High	3.26156	0.0472209	0.0828597	0.193409	1.22291	-	-	-
D_0__Bacteria_D_1__Chloroflexi_D_2__Chloroflexia_D_3__Chloroflexales_D_4__Roseiflexaceae_D_5__uncultured	0.227656	0.165091	-0.463593	-	-	-	0.227656	0.168332	-0.435543	-	-	-	0.320226	0.204167	-0.649341	-	-	-	0.237352	0.154866	-0.616005	Control	3.1034	0.0433081
D_0__Bacteria_D_1__Chloroflexi_D_2__Chloroflexia_D_3__Thermomicrobiales_D_4__JG30.KF.CM45_D_5__uncultured.bacterium	0.25517	0.147813	-0.78768	Control	3.32767	0.0209213	0.25517	0.114866	-1.1515	Control	3.27357	0.0209213	0.179751	0.172997	-0.0552539	-	-	-	0.141413	0.078881	-0.842164	Control	3.41039	0.0433081
D_0__Bacteria_D_1__Chloroflexi_D_2__KD4.96_________	1.17248	0.656655	-0.836362	Control	3.53427	0.0209213	1.17248	0.500286	-1.22874	Control	3.61886	0.0209213	1.17122	0.716502	-0.708967	Control	3.4734	0.0209213	0.694837	0.383003	-0.859319	Control	3.36787	0.0209213
D_0__Bacteria_D_1__Firmicutes_D_2__Bacilli_D_3__Bacillales______	0.664065	0.282171	-1.23476	Control	3.48984	0.0209213	0.664065	0.140721	-2.23848	Control	3.55508	0.0209213	0.903391	0.396903	-1.18656	Control	3.50357	0.0209213	0.521143	0.462354	-0.172682	-	-	-
D_0__Bacteria_D_1__Firmicutes_D_2__Bacilli_D_3__Bacillales_D_4__Alicyclobacillaceae_D_5__Tumebacillus	0.242749	0.183869	-0.400785	-	-	-	0.242749	0.0563231	-2.10767	Control	3.07443	0.0209213	0.474022	0.198399	-1.25655	Control	3.25075	0.0433081	0.285915	0.325079	0.185204	-	-	-
D_0__Bacteria_D_1__Firmicutes_D_2__Bacilli_D_3__Bacillales_D_4__Bacillaceae_D_5__Bacillus	7.39774	3.19217	-1.21255	Control	4.39758	0.0209213	7.39774	2.40184	-1.62294	Control	4.48433	0.0209213	8.63259	4.11941	-1.06736	Control	4.4326	0.0209213	4.46141	4.03431	-0.145177	-	-	-
D_0__Bacteria_D_1__Firmicutes_D_2__Bacilli_D_3__Bacillales_D_4__Paenibacillaceae_D_5__Paenibacillus	0.211261	0.140421	-0.589268	-	-	-	0.211261	0.0434406	-2.28191	Control	3.11491	0.0209213	0.269945	0.10843	-1.31591	Control	3.07454	0.0209213	0.110837	0.117273	0.0814245	-	-	-
D_0__Bacteria_D_1__Firmicutes_D_2__Clostridia_D_3__Clostridiales_D_4__Heliobacteriaceae_D_5__Hydrogenispora	0.196226	0.089815	-1.12749	Control	3.26362	0.0209213	0.196226	0.0676879	-1.53555	Control	3.27498	0.0209213	0.186791	0.0636847	-1.55241	-	-	-	0.110897	0.117591	0.084565	-	-	-
D_0__Bacteria_D_1__Gemmatimonadetes_D_2__Gemmatimonadetes_D_3__Gemmatimonadales_D_4__Gemmatimonadaceae___	0.243575	0.167674	-0.538708	-	-	-	0.243575	0.149801	-0.701323	Control	2.99194	0.0209213	0.290743	0.145123	-1.00247	Control	3.09315	0.0209213	0.042413	0.0162146	-1.38721	Control	3.41578	0.0433081
D_0__Bacteria_D_1__Gemmatimonadetes_D_2__Gemmatimonadetes_D_3__Gemmatimonadales_D_4__Gemmatimonadaceae_D_5__Gemmatimonas	1.88496	1.52396	-0.306706	-	-	-	1.88496	1.16212	-0.697777	Control	3.61987	0.0209213	2.2487	1.13303	-0.988912	Control	3.86535	0.0209213	0.608153	0.332673	-0.870328	-	-	-
D_0__Bacteria_D_1__Gemmatimonadetes_D_2__Gemmatimonadetes_D_3__Gemmatimonadales_D_4__Gemmatimonadaceae_D_5__Gemmatirosa	0.38396	0.252049	-0.607251	-	-	-	0.38396	0.231145	-0.732158	-	-	-	0.481143	0.389163	-0.306091	-	-	-	0.470649	0.245496	-0.938952	-	-	-
D_0__Bacteria_D_1__Gemmatimonadetes_D_2__Gemmatimonadetes_D_3__Gemmatimonadales_D_4__Gemmatimonadaceae_D_5__uncultured	0.792286	0.571363	-0.471613	Control	3.2732	0.0433081	0.792286	0.581753	-0.445614	-	-	-	0.862351	0.606001	-0.508955	Control	3.2739	0.0209213	1.27167	0.626333	-1.02172	Control	3.60086	0.0209213
D_0__Bacteria_D_1__Nitrospirae_D_2__Nitrospira_D_3__Nitrospirales_D_4__Nitrospiraceae_D_5__Nitrospira	0.20974	0.174956	-0.261608	-	-	-	0.20974	0.150369	-0.480095	Control	3.02347	0.0433081	0.182425	0.0856659	-1.09051	Control	3.03742	0.0209213	0.219888	0.0992566	-1.14753	Control	3.35724	0.0209213
D_0__Bacteria_D_1__Planctomycetes_D_2__Phycisphaerae_D_3__Tepidisphaerales_D_4__WD2101.soil.group___	0.280663	0.138455	-1.01942	Control	3.17139	0.0433081	0.280663	0.142614	-0.976723	Control	3.07775	0.0433081	0.299545	0.168761	-0.827794	Control	3.01146	0.0209213	0.230381	0.138927	-0.729694	-	-	-
D_0__Bacteria_D_1__Planctomycetes_D_2__Phycisphaerae_D_3__Tepidisphaerales_D_4__WD2101.soil.group_D_5__uncultured.bacterium	0.445112	0.372788	-0.255814	-	-	-	0.445112	0.320924	-0.471937	Control	3.03473	0.0433081	0.642516	0.410432	-0.64659	Control	3.21011	0.0209213	0.510754	0.284595	-0.843719	Control	3.39744	0.0209213
D_0__Bacteria_D_1__Planctomycetes_D_2__Planctomycetacia_D_3__Gemmatales_D_4__Gemmataceae_D_5__Gemmata	0.206292	0.139612	-0.563267	-	-	-	0.206292	0.14898	-0.469566	-	-	-	0.278083	0.175227	-0.666286	Control	2.94329	0.0433081	0.107659	0.091354	-0.236933	-	-	-
D_0__Bacteria_D_1__Planctomycetes_D_2__Planctomycetacia_D_3__Gemmatales_D_4__Gemmataceae_D_5__uncultured	0.175766	0.0772315	-1.18639	-	-	-	0.175766	0.046237	-1.92653	Control	3.16758	0.0209213	0.175525	0.0704296	-1.31742	Control	2.88645	0.0433081	0.0787312	0.0673131	-0.226048	-	-	-
D_0__Bacteria_D_1__Planctomycetes_D_2__Planctomycetacia_D_3__Isosphaerales_D_4__Isosphaeraceae_D_5__Singulisphaera	0.368024	0.221372	-0.733326	Control	3.18779	0.0209213	0.368024	0.195736	-0.910891	Control	3.32685	0.0209213	0.245866	0.232659	-0.0796562	-	-	-	0.150965	0.14667	-0.0416483	-	-	-
D_0__Bacteria_D_1__Planctomycetes_D_2__Planctomycetacia_D_3__Isosphaerales_D_4__Isosphaeraceae_D_5__uncultured	0.244907	0.223698	-0.130676	-	-	-	0.244907	0.194235	-0.334426	-	-	-	0.258392	0.188692	-0.453531	-	-	-	0.132514	0.135347	0.030517	-	-	-
D_0__Bacteria_D_1__Planctomycetes_D_2__Planctomycetacia_D_3__Pirellulales_D_4__Pirellulaceae_D_5__Pirellula	0.190188	0.0628936	-1.59644	Control	3.19646	0.0209213	0.190188	0.0866568	-1.13404	Control	3.14838	0.0209213	0.312373	0.131178	-1.25174	Control	3.16667	0.0209213	0.140537	0.0590154	-1.25179	Control	3.22717	0.0209213
D_0__Bacteria_D_1__Planctomycetes_D_2__Planctomycetacia_D_3__Pirellulales_D_4__Pirellulaceae_D_5__uncultured	0.161041	0.0907209	-0.827925	-	-	-	0.161041	0.057886	-1.47615	Control	3.01835	0.0433081	0.281252	0.0720744	-1.96431	Control	3.17635	0.0209213	0.0898611	0.0677464	-0.407553	-	-	-
D_0__Bacteria_D_1__Proteobacteria_D_2__Alphaproteobacteria_D_3__Azospirillales_D_4__Azospirillaceae_D_5__Skermanella	0.151938	0.123995	-0.2932	-	-	-	0.151938	0.101317	-0.58461	Control	3.09302	0.0433081	0.127274	0.201885	0.665599	-	-	-	0.111145	0.106591	-0.0603589	-	-	-
D_0__Bacteria_D_1__Proteobacteria_D_2__Alphaproteobacteria_D_3__Caulobacterales_D_4__Caulobacteraceae_D_5__Phenylobacterium	0.23895	0.12966	-0.881972	Control	3.32887	0.0209213	0.23895	0.333817	0.482351	-	-	-	0.324109	5.10162	3.9764	High	4.4111	0.0209213	0.248387	24.0014	6.59439	High	5.13219	0.0209213
D_0__Bacteria_D_1__Proteobacteria_D_2__Alphaproteobacteria_D_3__Dongiales_D_4__Dongiaceae_D_5__Dongia	0.512158	0.452665	-0.178145	-	-	-	0.512158	0.421321	-0.281667	Control	3.07454	0.0209213	0.586461	0.404353	-0.536421	Control	3.14986	0.0209213	0.278947	0.171006	-0.705946	Control	3.09796	0.0433081
D_0__Bacteria_D_1__Proteobacteria_D_2__Alphaproteobacteria_D_3__Micropepsales_D_4__Micropepsaceae_D_5__uncultured	0.337047	0.176637	-0.932167	Control	3.19392	0.0209213	0.337047	0.184843	-0.86665	Control	3.14189	0.0209213	0.401858	0.138556	-1.53622	Control	3.24227	0.0209213	0.185983	0.110152	-0.755682	Control	3.00052	0.0433081
D_0__Bacteria_D_1__Proteobacteria_D_2__Alphaproteobacteria_D_3__Rhizobiales_D_4__Beijerinckiaceae___	0.240998	0.156877	-0.619391	Control	3.27423	0.0209213	0.240998	0.129834	-0.892352	Control	3.17226	0.0209213	0.117843	0.102071	-0.207293	-	-	-	0.269371	0.232575	-0.211895	-	-	-
D_0__Bacteria_D_1__Proteobacteria_D_2__Alphaproteobacteria_D_3__Rhizobiales_D_4__Beijerinckiaceae_D_5__Methylobacterium	0.00273523	0.249352	6.51038	High	3.38938	0.0179605	0.00273523	0.223539	6.35272	High	3.5303	0.0179605	0.0108502	0.767395	6.14417	High	3.60197	0.0179605	0.0122093	0.0244395	1.00123	-	-	-
D_0__Bacteria_D_1__Proteobacteria_D_2__Alphaproteobacteria_D_3__Rhizobiales_D_4__Beijerinckiaceae_D_5__Microvirga	1.55834	1.02196	-0.608666	Control	3.52546	0.0209213	1.55834	0.976974	-0.673616	Control	3.54235	0.0209213	1.39834	1.8196	0.379911	High	3.35806	0.0209213	1.08095	1.38842	0.36114	High	3.2063	0.0433081
D_0__Bacteria_D_1__Proteobacteria_D_2__Alphaproteobacteria_D_3__Rhizobiales_D_4__Devosiaceae_D_5__Devosia	0.175183	0.139484	-0.328767	-	-	-	0.175183	0.132317	-0.404871	Control	2.94743	0.0433081	0.266007	0.140143	-0.92457	Control	3.11993	0.0209213	0.18144	0.107543	-0.75458	Control	3.04974	0.0433081
D_0__Bacteria_D_1__Proteobacteria_D_2__Alphaproteobacteria_D_3__Rhizobiales_D_4__Hyphomicrobiaceae_D_5__Hyphomicrobium	0.522053	0.357862	-0.544795	Control	3.26442	0.0209213	0.522053	0.355749	-0.553338	Control	3.26537	0.0209213	0.614292	0.533196	-0.204259	-	-	-	0.427807	0.260385	-0.716317	Control	3.31085	0.0209213
D_0__Bacteria_D_1__Proteobacteria_D_2__Alphaproteobacteria_D_3__Rhizobiales_D_4__Hyphomicrobiaceae_D_5__Pedomicrobium	0.34484	0.229638	-0.586565	-	-	-	0.34484	0.193245	-0.835496	Control	3.06128	0.0433081	0.406215	0.291279	-0.479845	Control	3.06241	0.0209213	0.392209	0.242017	-0.696511	Control	3.16736	0.0209213
D_0__Bacteria_D_1__Proteobacteria_D_2__Alphaproteobacteria_D_3__Rhizobiales_D_4__Methyloligellaceae_D_5__uncultured	1.0495	0.420467	-1.31964	Control	3.60421	0.0209213	1.0495	0.415986	-1.33509	Control	3.57946	0.0209213	1.21874	0.481737	-1.33907	Control	3.62624	0.0209213	0.536924	0.443979	-0.274228	-	-	-
D_0__Bacteria_D_1__Proteobacteria_D_2__Alphaproteobacteria_D_3__Rhizobiales_D_4__Rhizobiaceae_D_5__Allorhizobium.Neorhizobium.Pararhizobium.Rhizobium	0.263049	0.272134	0.0489859	-	-	-	0.263049	0.259824	-0.0177928	-	-	-	0.288458	0.501853	0.798904	High	3.17736	0.0209213	0.145128	0.202061	0.477464	-	-	-
D_0__Bacteria_D_1__Proteobacteria_D_2__Alphaproteobacteria_D_3__Rhizobiales_D_4__Rhizobiaceae_D_5__Mesorhizobium	0.192954	0.14984	-0.364834	-	-	-	0.192954	0.187095	-0.0444827	-	-	-	0.15904	0.19486	0.293041	-	-	-	0.0719973	0.0956567	0.409923	-	-	-
D_0__Bacteria_D_1__Proteobacteria_D_2__Alphaproteobacteria_D_3__Rhizobiales_D_4__Rhodomicrobiaceae_D_5__Rhodomicrobium	0.311952	0.16319	-0.934773	Control	3.37332	0.0209213	0.311952	0.178225	-0.807627	Control	3.08718	0.0209213	0.395126	0.27164	-0.540616	Control	3.08689	0.0433081	0.188455	0.133003	-0.502761	-	-	-
D_0__Bacteria_D_1__Proteobacteria_D_2__Alphaproteobacteria_D_3__Rhizobiales_D_4__Xanthobacteraceae___	0.448838	0.243214	-0.883968	-	-	-	0.448838	0.230749	-0.95987	-	-	-	0.484643	0.256877	-0.915844	-	-	-	0.323818	0.154305	-1.06939	Control	3.24767	0.0209213
D_0__Bacteria_D_1__Proteobacteria_D_2__Alphaproteobacteria_D_3__Rhizobiales_D_4__Xanthobacteraceae_D_5__Bradyrhizobium	1.40005	0.98037	-0.514078	Control	3.5107	0.0209213	1.40005	0.919481	-0.606584	Control	3.51696	0.0209213	1.5113	1.42359	-0.0862546	-	-	-	0.886422	0.531702	-0.737377	Control	3.39569	0.0209213
D_0__Bacteria_D_1__Proteobacteria_D_2__Alphaproteobacteria_D_3__Rhizobiales_D_4__Xanthobacteraceae_D_5__Pseudolabrys	0.194152	0.0882105	-1.13816	Control	3.41945	0.0209213	0.194152	0.0698024	-1.47583	Control	3.19872	0.0209213	0.245269	0.0918982	-1.41626	Control	3.24847	0.0209213	0.200659	0.0668789	-1.58512	Control	3.3431	0.0209213
D_0__Bacteria_D_1__Proteobacteria_D_2__Alphaproteobacteria_D_3__Rhizobiales_D_4__Xanthobacteraceae_D_5__uncultured	0.747525	0.296412	-1.33452	Control	3.50254	0.0209213	0.747525	0.315236	-1.24569	Control	3.47079	0.0209213	1.04543	0.560837	-0.898441	Control	3.52567	0.0209213	0.526603	0.236536	-1.15466	Control	3.41455	0.0209213
D_0__Bacteria_D_1__Proteobacteria_D_2__Alphaproteobacteria_D_3__Sphingomonadales_D_4__Sphingomonadaceae___	0.0340981	0.021816	-0.644305	-	-	-	0.0340981	0.0273114	-0.320189	-	-	-	0.0652222	1.73501	4.73344	High	3.96414	0.0209213	0.172069	0.175846	0.0313256	-	-	-
D_0__Bacteria_D_1__Proteobacteria_D_2__Alphaproteobacteria_D_3__Sphingomonadales_D_4__Sphingomonadaceae_D_5__Altererythrobacter	1.69745	0.901731	-0.912601	Control	3.7221	0.0209213	1.69745	1.0025	-0.759762	Control	3.60401	0.0209213	1.50759	1.3394	-0.170664	-	-	-	2.02962	0.908037	-1.16038	Control	3.81043	0.0209213
D_0__Bacteria_D_1__Proteobacteria_D_2__Alphaproteobacteria_D_3__Sphingomonadales_D_4__Sphingomonadaceae_D_5__Novosphingobium	0	0.00609806	Inf	-	-	-	0	0.0473088	Inf	-	-	-	0	4.36432	Inf	High	4.38182	0.0138744	0.0358912	5.14061	7.16217	High	4.45818	0.0209213
D_0__Bacteria_D_1__Proteobacteria_D_2__Alphaproteobacteria_D_3__Sphingomonadales_D_4__Sphingomonadaceae_D_5__Sphingobium	0	25.5609	Inf	High	5.15612	0.0138744	0	22.5655	Inf	High	5.06237	0.0138744	0	0	NaN	-	-	-	0	0	NaN	-	-	-
D_0__Bacteria_D_1__Proteobacteria_D_2__Alphaproteobacteria_D_3__Sphingomonadales_D_4__Sphingomonadaceae_D_5__Sphingomonas	6.50485	3.59081	-0.857206	Control	4.24849	0.0209213	6.50485	4.60091	-0.499596	Control	4.08777	0.0433081	7.50867	6.51218	-0.205418	-	-	-	14.3019	6.96853	-1.03728	Control	4.63478	0.0209213
D_0__Bacteria_D_1__Proteobacteria_D_2__Deltaproteobacteria_D_3__Desulfarculales_D_4__Desulfarculaceae_D_5__uncultured	0.173655	0.104023	-0.739324	-	-	-	0.173655	0.146611	-0.244227	-	-	-	0.216136	0.13224	-0.708782	-	-	-	0.167686	0.115478	-0.538151	Control	3.36979	0.0433081
D_0__Bacteria_D_1__Proteobacteria_D_2__Deltaproteobacteria_D_3__Desulfuromonadales_D_4__Geobacteraceae_D_5__Geobacter	0.151916	0.418305	1.46128	High	3.30405	0.0209213	0.151916	0.254867	0.746475	High	3.1264	0.0433081	0.0664681	0.163475	1.29833	-	-	-	0.0656219	0.212656	1.69627	-	-	-
D_0__Bacteria_D_1__Proteobacteria_D_2__Deltaproteobacteria_D_3__Myxococcales______	0.0557335	0.175529	1.65509	-	-	-	0.0557335	0.0641897	0.203797	-	-	-	0.0800971	0.112339	0.48804	-	-	-	0.227742	0.150453	-0.598083	-	-	-
D_0__Bacteria_D_1__Proteobacteria_D_2__Deltaproteobacteria_D_3__Myxococcales_D_4__Archangiaceae___	0.431469	0.212346	-1.02284	Control	3.18795	0.0433081	0.431469	0.293994	-0.553469	-	-	-	0.472385	0.361555	-0.385748	-	-	-	0.343047	0.138392	-1.30964	-	-	-
D_0__Bacteria_D_1__Proteobacteria_D_2__Deltaproteobacteria_D_3__Myxococcales_D_4__Archangiaceae_D_5__Anaeromyxobacter	0.397651	1.66964	2.06996	High	3.82916	0.0209213	0.397651	1.43239	1.84885	High	3.68971	0.0209213	0.140808	0.840135	2.5769	High	3.58668	0.0209213	0.258524	0.588952	1.18785	-	-	-
D_0__Bacteria_D_1__Proteobacteria_D_2__Deltaproteobacteria_D_3__Myxococcales_D_4__BIrii41___	0.292532	0.226286	-0.370452	-	-	-	0.292532	0.202233	-0.532579	-	-	-	0.167144	0.11878	-0.492793	-	-	-	0.168242	0.0548619	-1.61666	Control	3.01131	0.0433081
D_0__Bacteria_D_1__Proteobacteria_D_2__Deltaproteobacteria_D_3__Myxococcales_D_4__BIrii41_D_5__uncultured.bacterium	0.172311	0.132981	-0.373799	-	-	-	0.172311	0.132634	-0.377568	-	-	-	0.135812	0.0981914	-0.467943	-	-	-	0.0899856	0.0672177	-0.420851	-	-	-
D_0__Bacteria_D_1__Proteobacteria_D_2__Deltaproteobacteria_D_3__Myxococcales_D_4__BIrii41_D_5__uncultured.delta.proteobacterium	0.226546	0.0848875	-1.41618	-	-	-	0.226546	0.17343	-0.385454	-	-	-	0.0918419	0.0794444	-0.209207	-	-	-	0.105246	0.0753484	-0.482116	-	-	-
D_0__Bacteria_D_1__Proteobacteria_D_2__Deltaproteobacteria_D_3__Myxococcales_D_4__Haliangiaceae_D_5__Haliangium	0.933444	0.719819	-0.374931	-	-	-	0.933444	0.806166	-0.211486	-	-	-	0.802903	0.412339	-0.961395	Control	3.37981	0.0209213	0.745575	0.359149	-1.05377	Control	3.46313	0.0209213
D_0__Bacteria_D_1__Proteobacteria_D_2__Deltaproteobacteria_D_3__Myxococcales_D_4__Myxococcaceae_D_5__uncultured	0.279895	0.191289	-0.549132	Control	3.47646	0.0433081	0.279895	0.196567	-0.509867	Control	3.33589	0.0209213	0.326774	0.214073	-0.610189	-	-	-	0.229816	0.125162	-0.876685	Control	3.09684	0.0433081
D_0__Bacteria_D_1__Proteobacteria_D_2__Deltaproteobacteria_D_3__Myxococcales_D_4__P3OB.42_D_5__metagenome	0.0253885	0.679633	4.74251	High	3.68529	0.0209213	0.0253885	0.38255	3.9134	High	3.36775	0.0209213	0.0049962	0.0789107	3.98132	High	3.15647	0.0179605	0.045078	0.0967261	1.10148	-	-	-
D_0__Bacteria_D_1__Proteobacteria_D_2__Deltaproteobacteria_D_3__Myxococcales_D_4__Phaselicystidaceae_D_5__Phaselicystis	0.219342	0.117235	-0.903775	Control	3.26851	0.0209213	0.219342	0.113815	-0.946486	Control	3.45749	0.0209213	0.21529	0.120827	-0.833337	Control	3.08855	0.0209213	0.111277	0.0682451	-0.705359	Control	3.23396	0.0433081
D_0__Bacteria_D_1__Proteobacteria_D_2__Deltaproteobacteria_D_3__Myxococcales_D_4__Polyangiaceae_D_5__Aetherobacter	0.132231	0.082509	-0.68044	Control	3.50235	0.0209213	0.132231	0.0670644	-0.979444	Control	3.20421	0.0209213	0.164181	0.0685698	-1.25965	Control	2.99953	0.0209213	0.051305	0.0675709	0.397302	-	-	-
D_0__Bacteria_D_1__Proteobacteria_D_2__Deltaproteobacteria_D_3__Myxococcales_D_4__Polyangiaceae_D_5__Sorangium	0.284424	0.122718	-1.21269	Control	3.42457	0.0209213	0.284424	0.12661	-1.16765	Control	3.25814	0.0209213	0.252578	0.101881	-1.30984	Control	3.16845	0.0209213	0.110686	0.071786	-0.624698	Control	3.31671	0.0209213
D_0__Bacteria_D_1__Proteobacteria_D_2__Gammaproteobacteria_D_3__Betaproteobacteriales_D_4__Burkholderiaceae___	1.32059	2.42697	0.877979	High	3.75344	0.0209213	1.32059	2.87611	1.12294	High	3.93602	0.0209213	0.976096	2.34863	1.26672	High	3.88313	0.0209213	1.26239	1.95352	0.629917	High	3.59752	0.0433081
D_0__Bacteria_D_1__Proteobacteria_D_2__Gammaproteobacteria_D_3__Betaproteobacteriales_D_4__Burkholderiaceae_D_5__Azohydromonas	0	0.322971	Inf	High	3.68006	0.0138744	0	0.377376	Inf	High	3.55251	0.0138744	0	0.0697752	Inf	-	-	-	0.10644	1.97376	4.21283	High	4.01301	0.0209213
D_0__Bacteria_D_1__Proteobacteria_D_2__Gammaproteobacteria_D_3__Betaproteobacteriales_D_4__Burkholderiaceae_D_5__Cupriavidus	0.161996	0.157859	-0.0373233	-	-	-	0.161996	0.263064	0.699458	-	-	-	0.101748	0.427315	2.07031	High	3.27558	0.0209213	0.184771	0.269402	0.544017	-	-	-
D_0__Bacteria_D_1__Proteobacteria_D_2__Gammaproteobacteria_D_3__Betaproteobacteriales_D_4__Burkholderiaceae_D_5__Massilia	0.0941371	0.0803688	-0.228127	-	-	-	0.0941371	0.346327	1.8793	-	-	-	0.192049	0.129029	-0.573777	-	-	-	0.457329	0.34559	-0.404171	-	-	-
D_0__Bacteria_D_1__Proteobacteria_D_2__Gammaproteobacteria_D_3__Betaproteobacteriales_D_4__Burkholderiaceae_D_5__Noviherbaspirillum	0.434698	0.578288	0.411772	-	-	-	0.434698	0.433022	-0.0055743	-	-	-	0.504971	0.588731	0.221408	-	-	-	0.48315	0.472102	-0.0333732	-	-	-
D_0__Bacteria_D_1__Proteobacteria_D_2__Gammaproteobacteria_D_3__Betaproteobacteriales_D_4__Burkholderiaceae_D_5__Ramlibacter	1.55206	2.3012	0.568202	High	3.6043	0.0209213	1.55206	2.62171	0.756323	High	3.73959	0.0209213	1.02376	1.67499	0.710277	High	3.50743	0.0209213	2.32024	2.16789	-0.0979779	-	-	-
D_0__Bacteria_D_1__Proteobacteria_D_2__Gammaproteobacteria_D_3__Betaproteobacteriales_D_4__Burkholderiaceae_D_5__uncultured	0.188731	0.391802	1.05379	High	3.26089	0.0209213	0.188731	0.457441	1.27725	High	3.21505	0.0209213	0.0680587	0.195827	1.52473	High	3.00977	0.0209213	0.220044	0.293973	0.417888	-	-	-
D_0__Bacteria_D_1__Proteobacteria_D_2__Gammaproteobacteria_D_3__Betaproteobacteriales_D_4__Methylophilaceae_D_5__MM2	0	1.00818	Inf	High	3.79051	0.0138744	0	1.3801	Inf	High	3.83322	0.0138744	0	3.07975	Inf	High	4.2188	0.0138744	0	0.169787	Inf	High	3.74639	0.0138744
D_0__Bacteria_D_1__Proteobacteria_D_2__Gammaproteobacteria_D_3__Betaproteobacteriales_D_4__Nitrosomonadaceae_D_5__Ellin6067	0.323573	0.158293	-1.0315	Control	3.20282	0.0209213	0.323573	0.130358	-1.31161	Control	3.06933	0.0433081	0.294523	0.096531	-1.60932	Control	3.12078	0.0420664	0.438303	0.298561	-0.553902	Control	3.28843	0.0209213
D_0__Bacteria_D_1__Proteobacteria_D_2__Gammaproteobacteria_D_3__Betaproteobacteriales_D_4__Nitrosomonadaceae_D_5__mle1.7	0.123948	0.0793593	-0.643269	Control	3.28408	0.0433081	0.123948	0.0883138	-0.489029	Control	3.22055	0.0433081	0.105338	0.0723868	-0.541227	-	-	-	0.137256	0.0773673	-0.827069	Control	3.32652	0.0209213
D_0__Bacteria_D_1__Proteobacteria_D_2__Gammaproteobacteria_D_3__Betaproteobacteriales_D_4__Nitrosomonadaceae_D_5__MND1	0.290406	0.347745	0.259961	-	-	-	0.290406	0.320637	0.14287	-	-	-	0.214008	0.0729848	-1.55199	Control	2.9989	0.0433081	0.308354	0.194889	-0.661934	-	-	-
D_0__Bacteria_D_1__Proteobacteria_D_2__Gammaproteobacteria_D_3__Betaproteobacteriales_D_4__Nitrosomonadaceae_D_5__Nitrosospira	0.131982	0.0959971	-0.459279	-	-	-	0.131982	0.0694674	-0.925934	Control	3.25076	0.0433081	0.135925	0.0832154	-0.707887	Control	3.04807	0.0209213	0.13809	0.0864184	-0.676199	-	-	-
D_0__Bacteria_D_1__Proteobacteria_D_2__Gammaproteobacteria_D_3__Betaproteobacteriales_D_4__SC.I.84___	0.515866	0.328096	-0.652877	Control	3.30746	0.0209213	0.515866	0.315053	-0.711403	Control	3.15524	0.0209213	0.476957	0.307207	-0.63465	Control	3.05297	0.0209213	0.292267	0.22193	-0.397187	-	-	-
D_0__Bacteria_D_1__Proteobacteria_D_2__Gammaproteobacteria_D_3__CCD24______	0.262157	0.224572	-0.22325	-	-	-	0.262157	0.178957	-0.550821	Control	2.98678	0.0209213	0.17446	0.113398	-0.621501	Control	3.20169	0.0209213	0.146809	0.0862494	-0.767357	Control	3.41598	0.0209213
D_0__Bacteria_D_1__Proteobacteria_D_2__Gammaproteobacteria_D_3__Gammaproteobacteria.Incertae.Sedis_D_4__Unknown.Family_D_5__Acidibacter	0.699594	0.630118	-0.150895	-	-	-	0.699594	0.483808	-0.532083	Control	3.15943	0.0433081	0.917719	0.474706	-0.951019	Control	3.44287	0.0209213	0.535265	0.237014	-1.17528	Control	3.3272	0.0209213
D_0__Bacteria_D_1__Proteobacteria_D_2__Gammaproteobacteria_D_3__Pseudomonadales_D_4__Pseudomonadaceae_D_5__Pseudomonas	0.043708	0.0902536	1.04609	-	-	-	0.043708	0.267043	2.6111	High	3.07188	0.0209213	0.00199848	0.414352	7.69581	-	-	-	0.177923	0.244156	0.45655	-	-	-
D_0__Bacteria_D_1__Proteobacteria_D_2__Gammaproteobacteria_D_3__Steroidobacterales_D_4__Steroidobacteraceae_D_5__Steroidobacter	0.28226	0.20181	-0.484029	-	-	-	0.28226	0.180766	-0.642905	Control	3.1524	0.0209213	0.313639	0.211802	-0.566392	Control	3.07821	0.0209213	0.222381	0.131902	-0.753567	Control	3.06569	0.0209213
D_0__Bacteria_D_1__Proteobacteria_D_2__Gammaproteobacteria_D_3__Steroidobacterales_D_4__Steroidobacteraceae_D_5__uncultured	0.525074	0.799284	0.606187	-	-	-	0.525074	1.10444	1.07272	High	3.4677	0.0433081	0.208684	0.958475	2.19942	High	3.611	0.0209213	0.50908	1.00692	0.983986	-	-	-
D_0__Bacteria_D_1__Proteobacteria_D_2__Gammaproteobacteria_D_3__Xanthomonadales_D_4__Xanthomonadaceae___	0.0290723	0.0926964	1.67287	-	-	-	0.0290723	0.129679	2.15722	High	3.11514	0.0201646	0.0435607	0.0230405	-0.918858	-	-	-	0.120577	0.0888321	-0.440803	-	-	-
D_0__Bacteria_D_1__Proteobacteria_D_2__Gammaproteobacteria_D_3__Xanthomonadales_D_4__Xanthomonadaceae_D_5__Luteimonas	0.436744	0.31348	-0.478413	Control	3.13228	0.0209213	0.436744	0.417111	-0.0663557	-	-	-	0.587083	0.295279	-0.991487	Control	3.29038	0.0433081	0.603562	0.453067	-0.413779	-	-	-
D_0__Bacteria_D_1__Proteobacteria_D_2__Gammaproteobacteria_D_3__Xanthomonadales_D_4__Xanthomonadaceae_D_5__Lysobacter	13.1147	9.44398	-0.473713	Control	4.24954	0.0209213	13.1147	14.0722	0.101665	-	-	-	9.39117	11.9833	0.351655	-	-	-	14.4157	10.2815	-0.48759	Control	4.44099	0.0209213
D_0__Bacteria_D_1__Proteobacteria_D_2__Gammaproteobacteria_D_3__Xanthomonadales_D_4__Xanthomonadaceae_D_5__Pseudoxanthomonas	0.029657	0.0148624	-0.996704	-	-	-	0.029657	0.0634523	1.0973	-	-	-	0.0131619	0.191963	3.86639	High	3.10873	0.0201646	0.184543	0.819793	2.1513	High	3.5817	0.0209213
D_0__Bacteria_D_1__Verrucomicrobia_D_2__Verrucomicrobiae_D_3__Chthoniobacterales_D_4__Chthoniobacteraceae_D_5__Candidatus.Udaeobacter	0.358694	0.137841	-1.37974	Control	3.17467	0.0209213	0.358694	0.218528	-0.714935	-	-	-	0.487281	0.166106	-1.55265	Control	3.33269	0.0209213	0.247492	0.146066	-0.760764	Control	3.45207	0.0209213
D_0__Bacteria_D_1__Verrucomicrobia_D_2__Verrucomicrobiae_D_3__Chthoniobacterales_D_4__Chthoniobacteraceae_D_5__Chthoniobacter	0.209265	0.172711	-0.27697	-	-	-	0.209265	0.192031	-0.123989	-	-	-	0.300402	0.316826	0.0767983	-	-	-	0.238681	0.218219	-0.129303	-	-	-
D_0__Bacteria_D_1__Verrucomicrobia_D_2__Verrucomicrobiae_D_3__Opitutales_D_4__Opitutaceae_D_5__Opitutus	0.144389	0.193958	0.425787	-	-	-	0.144389	0.135771	-0.0887846	-	-	-	0.10212	0.161816	0.664093	High	2.83084	0.0209213	0.0978927	0.0624299	-0.648965	Control	3.24825	0.0433081
Unassigned_______________	0.343852	0.322167	-0.0939767	-	-	-	0.343852	0.283955	-0.276123	-	-	-	0.110258	0.11654	0.0799394	-	-	-	0	0	NaN	-	-	-
